# Supplementary material for: Initial arterial access used and associated factors in coronary procedures: A retrospective study from a tertiary indian center
Source: PLoS One. 2026 Mar 18;21(3):e0344998. doi: 10.1371/journal.pone.0344998 (PMC12998806; doi:10.1371/journal.pone.0344998)
Supplement: S1 File — (XLSX) [file pone.0344998.s001.xlsx]

## Sheet: Untitled5.xlsx Plos
Gender	Age	Clinical presentation	R.factors	History of PCI	History of CABG	Hemoglobin	Creatinine	LVEF	Diagnosis	Killipclass	Patient condition	Timing of Procedue	Indication	Primary accesssite	Access crossover	Reason for Crossover	procedure status	CAG findings	Treated vessels	Number of Lesion treated	Use of mechanical circulatory support devices	Use of Atherectomy devices	Local complications	Patient outcome	Procedure type	Patient condition recoded	CAG timing	PCI timing	Indicationforanalysis	Procedure classification	CAG Result	Number of Lesions treated	Treated LAD	Treated LCx	Treated RCA	Extent of treated vessels	Access site	STEMI
Male		Chest pain at rest	No risk factors	NO	NO	15.3	0.73	Normal	ACS/UA		Stable	Elective CAG-PCI	UA	Transradial (TRA)	NO		Elective	TVD	LCx	1	None	No	No complications	Alive	CAG	Stable	Elective CAG	Elective PCI	UA	CAG with PCI	TVD	2		LCX		Single vessel disease	Transradial (TRA)	Other
Male		Dyspnea at rest	Hypertension & DM	NO	NO	14.7	0.7	Normal	CCS		Stable	Elective CAG	CCS	Transradial (TRA)	NO		Elective	Minor Lesions					No complications	Alive	CAG	Stable	Elective CAG		CCS	CAG alone	Minor lesions						Transradial (TRA)	Other
Male		Chest pain at rest	Hypertension & DM	NO	NO	15.3	0.93	Normal	ACS/STEMI	Class 1	Stable	Emergency CAG-PCI	STEMI	Transfemoral (TFA)	NO		Emergency	DVD	RCA	1	None	No	No complications	Alive	CAG	Stable	Emergency CAG	Emergency PCI	STEMI	CAG with PCI	DVD	3			RCA	Single vessel disease	Transfemoral (TFA)	STEMI
Male		Chest pain at rest	No risk factors	NO	NO			Mild LV dysfunction	ACS/STEMI	Class 1	Stable	Emergency CAG-PCI	STEMI	Transfemoral (TFA)	R-TRA to R-Transfemoral	Unable to engage	Emergency	DVD	RCA	1	None	No	Minor Hematoma	Alive	CAG	Stable	Emergency CAG	Emergency PCI	STEMI	CAG with PCI	DVD	3			RCA	Single vessel disease	Transfemoral (TFA)	STEMI
Female		Chest pain at rest	DM	NO	NO	11.9	1.22	Mild LV dysfunction	ACS/STEMI	Class 4	Cardiogenic shock	Emergency CAG-PCI	STEMI	Transfemoral (TFA)	NO		Emergency	SVD	RCA	1	None	No	No complications	Alive	CAG	Unstable	Emergency CAG	Emergency PCI	STEMI	CAG with PCI	SVD	3			RCA	Single vessel disease	Transfemoral (TFA)	STEMI
Male		Exertional chest pain	Hypertension,DM &IHD	Yes	NO	12.1	0.85	Normal	CCS		Stable	Elective CAG-PCI	CCS	Transradial (TRA)	NO		Elective	DVD	RCA	1	None	No	No complications	Alive	CAG	Stable	Elective CAG	Elective PCI	CCS	CAG with PCI	DVD	3			RCA	Single vessel disease	Transradial (TRA)	Other
Male		Exertional dyspnea	DM	NO	NO	11.7	1.43	Normal	CCS		Stable	Elective PCI	CCS	Transfemoral (TFA)	NO		Elective	TVD	RCA	1	None	Rotational A	No complications	Alive	PCI	Stable		Elective PCI	CCS	PCI alone	TVD	3			RCA	Single vessel disease	Transfemoral (TFA)	Other
Male		Chest pain at rest	DM	NO	NO	14.5	0.98	Mild LV dysfunction	ACS/STEMI	Class 1	Stable	Emergency CAG-PCI	STEMI	Transfemoral (TFA)	NO		Emergency	DVD	LCx	1	None	No	No complications	Alive	CAG	Stable	Emergency CAG	Emergency PCI	STEMI	CAG with PCI	DVD	2		LCX		Single vessel disease	Transfemoral (TFA)	STEMI
Male		Exertional dyspnea	Hypertension,DM &IHD	Yes	NO	15	0.83	Normal	CCS		Stable	Elective PCI	Staged PCI	Transfemoral (TFA)	NO		Elective		LAD	1	None	No	No complications	Alive	PCI	Stable		Elective PCI	Stage PCI	PCI alone		single Vessel	LAD			Single vessel disease	Transfemoral (TFA)	Other
Male		Chest pain at rest	DM	Yes	NO	14.5	0.98	Mild LV dysfunction	Others		Stable	Elective PCI	Staged PCI	Transradial (TRA)	NO		Elective		LAD	1	None	No	No complications	Alive	PCI	Stable		Elective PCI	Stage PCI	PCI alone		single Vessel	LAD			Single vessel disease	Transradial (TRA)	Other
Male		Exertional dyspnea	Hypertension,DM &IHD	NO	NO	9.4	3.34	Moderate LV dysfunction	ACS/STEMI	Class 2	in HF	Emergency CAG-PCI	STEMI	Transradial (TRA)	NO		Emergency	DVD	LAD & RCA	2	None	No	No complications	Alive	CAG	In HF	Emergency CAG	Emergency PCI	STEMI	CAG with PCI	DVD	6	LAD		RCA	Double vessel disease	Transradial (TRA)	STEMI
Male		Exertional chest pain	DM	NO	NO	15.2	0.71	Normal	ACS/NSTEMI		Stable	Elective PCI	NSTEMI	Transradial (TRA)	NO		Elective		LM with LAD	2	None	No	No complications	Alive	PCI	Stable		Elective PCI	NSTEMI	PCI alone		LM				LM disease	Transradial (TRA)	Other
Male		Chest pain at rest	Hypertension & DM	NO	NO	17		Severe LV dysfunction	ACS/STEMI	Class 4	Post cardiac arrest	Emergency CAG-PCI	STEMI	Transfemoral (TFA)	NO		Emergency	TVD	LAD	1	IABP	No	No complications	Passed away	CAG	Unstable	Emergency CAG	Emergency PCI	STEMI	CAG with PCI	TVD	single Vessel	LAD			Single vessel disease	Transfemoral (TFA)	STEMI
Female		Dyspnea at rest	Hypertension & DM	NO	NO		1.4	Normal	ACS/STEMI	Class 3	in HF	Emergency CAG-PCI	STEMI	Transradial (TRA)	NO		Emergency	SVD	LCx	1	None	No	No complications	Alive	CAG	In HF	Emergency CAG	Emergency PCI	STEMI	CAG with PCI	SVD	2		LCX		Single vessel disease	Transradial (TRA)	STEMI
Female		Exertional chest pain	Hypertension & DM	NO	NO	12.4	0.55	Normal	ACS/UA		Stable	Elective CAG	UA	Transradial (TRA)	NO		Elective	SVD					No complications	Alive	CAG	Stable	Elective CAG		UA	CAG alone	SVD						Transradial (TRA)	Other
Female		Dyspnea at rest	Hypertension	NO	NO	15.2	0.9	Normal	ACS/UA		Stable	Elective CAG	UA	Transfemoral (TFA)	NO		Elective	Minor Lesions					No complications	Alive	CAG	Stable	Elective CAG		UA	CAG alone	Minor lesions						Transfemoral (TFA)	Other
Male		Chest pain at rest	Hypertension	NO	NO	11.1	1.41	Normal	ACS/NSTEMI		in HF	Elective CAG-PCI	NSTEMI	Transfemoral (TFA)	NO		Elective	TVD	LAD	1	None	Orbital A	No complications	Alive	CAG	In HF	Elective CAG	Elective PCI	NSTEMI	CAG with PCI	TVD	single Vessel	LAD			Single vessel disease	Transfemoral (TFA)	Other
Male		Chest pain at rest	Hypertension,DM &IHD	Yes	NO	12.8	1.19	Severe LV dysfunction	ACS/STEMI	Class 1	Stable	Emergency CAG-PCI	STEMI	Transradial (TRA)	NO		Emergency	TVD	RCA	1	None	No	No complications	Alive	CAG	Stable	Emergency CAG	Emergency PCI	STEMI	CAG with PCI	TVD	3			RCA	Single vessel disease	Transradial (TRA)	STEMI
Female		Exertional dyspnea	Hypertension,DM &IHD	NO	NO	12.4	0.55	Normal	ACS/UA		Stable	Elective PCI	UA	Transradial (TRA)	NO		Elective		LAD & LCx	2	None	No	No complications	Alive	PCI	Stable		Elective PCI	UA	PCI alone		DoubleVessel	LAD	LCX		Double vessel disease	Transradial (TRA)	Other
Female		Exertional chest pain	Hypertension & DM	NO	NO	11.5	0.62	Normal	CCS		Stable	Elective CAG-PCI	CCS	Transradial (TRA)	NO		Elective	DVD	LCx	1	None	No	No complications	Alive	CAG	Stable	Elective CAG	Elective PCI	CCS	CAG with PCI	DVD	2		LCX		Single vessel disease	Transradial (TRA)	Other
Male		Chest pain at rest	Hypertension,DM &IHD	NO	NO	15.2	1.4	Moderate LV dysfunction	ACS/NSTEMI		in HF	Elective CAG-PCI	NSTEMI	Transfemoral (TFA)	R-TRA to R-Transfemoral	Unable to engage	Elective	DVD	LCx	1	None	No	No complications	Alive	CAG	In HF	Elective CAG	Elective PCI	NSTEMI	CAG with PCI	DVD	2		LCX		Single vessel disease	Transfemoral (TFA)	Other
Male		Chest pain at rest	Hypertension,DM &IHD	Yes	NO	9.7	2.59	Normal	ACS/STEMI	Class 1	Advanced AVB	Emergency CAG-PCI	STEMI	Transfemoral (TFA)	NO		Emergency	TVD	RCA	1	None	No	No complications	Alive	CAG	Unstable	Emergency CAG	Emergency PCI	STEMI	CAG with PCI	TVD	3			RCA	Single vessel disease	Transfemoral (TFA)	STEMI
Male		Chest pain at rest	Hypertension	NO	NO	7.9	1.5	Normal	ACS/STEMI	Class 2	Stable	Emergency CAG-PCI	STEMI	Transfemoral (TFA)	NO		Emergency	SVD	RCA	1	None	No	No complications	Alive	CAG	Stable	Emergency CAG	Emergency PCI	STEMI	CAG with PCI	SVD	3			RCA	Single vessel disease	Transfemoral (TFA)	STEMI
Male		Chest pain at rest	DM	NO	NO			Mild LV dysfunction	ACS/STEMI	Class 1	Stable	Emergency CAG-PCI	STEMI	Transfemoral (TFA)	NO		Emergency	TVD	LAD	1	None	No	No complications	Alive	CAG	Stable	Emergency CAG	Emergency PCI	STEMI	CAG with PCI	TVD	single Vessel	LAD			Single vessel disease	Transfemoral (TFA)	STEMI
Male		Chest pain at rest	DM	NO	NO	12	1.2	Normal	ACS/NSTEMI		in HF	Elective CAG	NSTEMI	Transradial (TRA)	NO		Elective	DVD					No complications	Alive	CAG	In HF	Elective CAG		NSTEMI	CAG alone	DVD						Transradial (TRA)	Other
Female		Dyspnea at rest	Hypertension & DM	NO	NO	9.5	0.7	Mild LV dysfunction	ACS/NSTEMI		in HF	Elective CAG-PCI	NSTEMI	Transfemoral (TFA)	NO		Elective	TVD	LAD & RCA	2	None	Rotational A	No complications	Alive	CAG	In HF	Elective CAG	Elective PCI	NSTEMI	CAG with PCI	TVD	6	LAD		RCA	Double vessel disease	Transfemoral (TFA)	Other
Male		Exertional dyspnea	Hypertension & DM	NO	NO	4.8	11	Normal	ACS/NSTEMI		in HF	Elective CAG	NSTEMI	Transfemoral (TFA)	NO		Elective	Minor Lesions					No complications	Alive	CAG	In HF	Elective CAG		NSTEMI	CAG alone	Minor lesions						Transfemoral (TFA)	Other
Male		Chest pain at rest	No risk factors	NO	NO	15	0.9	Mild LV dysfunction	ACS/STEMI	Class 1	Stable	Emergency CAG-PCI	STEMI	Transfemoral (TFA)	NO		Emergency	TVD	RCA	1	None	No	No complications	Alive	CAG	Stable	Emergency CAG	Emergency PCI	STEMI	CAG with PCI	TVD	3			RCA	Single vessel disease	Transfemoral (TFA)	STEMI
Male		Chest pain at rest	Hypertension,DM &IHD	Yes	NO	14	0.9	Mild LV dysfunction	Others		Stable	Elective PCI	Staged PCI	Transfemoral (TFA)	NO		Elective		LAD & LCx	2	None	No	No complications	Alive	PCI	Stable		Elective PCI	Stage PCI	PCI alone		DoubleVessel	LAD	LCX		Double vessel disease	Transfemoral (TFA)	Other
Female		Exertional dyspnea	Hypertension & DM	NO	NO	8.6	0.8	Moderate LV dysfunction	ACS/NSTEMI		in HF	Emergency CAG-PCI	NSTEMI	Transfemoral (TFA)	NO		Emergency	DVD	LAD	1	None	No	No complications	Alive	CAG	In HF	Emergency CAG	Emergency PCI	NSTEMI	CAG with PCI	DVD	single Vessel	LAD			Single vessel disease	Transfemoral (TFA)	Other
Male		Dyspnea at rest	Hypertension & DM	NO	NO	12	1.4	Moderate LV dysfunction	ACS/NSTEMI		in HF	Emergency CAG-PCI	NSTEMI	Transfemoral (TFA)	NO		Emergency	TVD	LAD & LCx	2	None	No	No complications	Alive	CAG	In HF	Emergency CAG	Emergency PCI	NSTEMI	CAG with PCI	TVD	DoubleVessel	LAD	LCX		Double vessel disease	Transfemoral (TFA)	Other
Male		Exertional chest pain	Hypertension,DM &IHD	Yes	NO	13	1.1	Mild LV dysfunction	Others		Stable	Elective PCI	Staged PCI	Transfemoral (TFA)	NO		Elective		LAD & LCx	2	None	No	No complications	Alive	PCI	Stable		Elective PCI	Stage PCI	PCI alone		DoubleVessel	LAD	LCX		Double vessel disease	Transfemoral (TFA)	Other
Male		Chest pain at rest	Hypertension	NO	NO	11	1.9	Normal	Advanced AVB		Stable	Elective CAG	Advanced AV block	Transradial (TRA)	NO		Elective	DVD			None		No complications	Alive	CAG	Stable	Elective CAG		Others	CAG alone	DVD						Transradial (TRA)	Other
Male		Chest pain at rest	Hypertension & DM	NO	NO			Normal	ACS/STEMI	Class 1	Stable	Emergency CAG-PCI	STEMI	Transfemoral (TFA)	NO		Emergency	TVD	RCA	1	None	No	No complications	Alive	CAG	Stable	Emergency CAG	Emergency PCI	STEMI	CAG with PCI	TVD	3			RCA	Single vessel disease	Transfemoral (TFA)	STEMI
Male		Chest pain at rest	Hypertension,DM &IHD	Yes	NO	13	<1.2	Normal	Others		Stable	Elective PCI	Staged PCI	Transfemoral (TFA)	NO		Elective		LAD & LCx	2	None	No	No complications	Alive	PCI	Stable		Elective PCI	Stage PCI	PCI alone		DoubleVessel	LAD	LCX		Double vessel disease	Transfemoral (TFA)	Other
Male		Presyncope/Syncope	DM	NO	NO	13	<1.2	Mild LV dysfunction	Advanced AVB		Advanced AVB	Elective CAG-PCI	Advanced AV block	Transfemoral (TFA)	NO		Elective	LM with SVD	LM with LAD	1	None	No	No complications	Alive	CAG	Unstable	Elective CAG	Elective PCI	Others	CAG with PCI	LM with other vessel involvement	LM				LM disease	Transfemoral (TFA)	Other
Male		Exertional dyspnea	No risk factors	NO	NO	17	0.6	Mild LV dysfunction	ACS/NSTEMI		Stable	Emergency-CAG	NSTEMI	Transradial (TRA)	NO		Emergency	TVD					No complications	Alive	CAG	Stable	Emergency CAG		NSTEMI	CAG alone	TVD						Transradial (TRA)	Other
Male		Exertional dyspnea	Hypertension,DM &IHD	NO	NO	17	0.6	Mild LV dysfunction	IHD-post CAG for planned PCI		Stable	Elective PCI	NSTEMI	Transfemoral (TFA)	NO		Elective		LAD & LCx	2	None	No	No complications	Alive	PCI	Stable		Elective PCI	NSTEMI	PCI alone		DoubleVessel	LAD	LCX		Double vessel disease	Transfemoral (TFA)	Other
Male		Chest pain at rest	No risk factors	NO	NO	15	0.85	Normal	ACS/UA		Stable	Elective CAG	UA	Transradial (TRA)	NO		Emergency	Normal epicardial Coronary Arteries					No complications	Alive	CAG	Stable	Elective CAG		UA	CAG alone	Normal epicardial coronary arteries						Transradial (TRA)	Other
Male		Chest pain at rest	Hypertension	NO	NO	17	0.9	Normal	ACS/STEMI	Class 1	Stable	Emergency CAG-PCI	STEMI	Transradial (TRA)	NO		Emergency	DVD	RCA	1	None	No	No complications	Alive	CAG	Stable	Emergency CAG	Emergency PCI	STEMI	CAG with PCI	DVD	3			RCA	Single vessel disease	Transradial (TRA)	STEMI
Female		Chest pain at rest	No risk factors	NO	NO	14	0.5	Normal	ACS/STEMI	Class 1	Stable	Emergency CAG-PCI	NSTEMI	Transradial (TRA)	NO		Emergency	SVD	LCx	1	None	No	No complications	Alive	CAG	Stable	Emergency CAG	Emergency PCI	NSTEMI	CAG with PCI	SVD	2		LCX		Single vessel disease	Transradial (TRA)	Other
Male		Chest pain at rest	Hypertension	Yes	Yes	15	0.7	Mild LV dysfunction	ACS/NSTEMI		Stable	Elective CAG-PCI	NSTEMI	Transfemoral (TFA)	NO		Elective	LM with TVD	LM with LCx	1	None	No	No complications	Alive	CAG	Stable	Elective CAG	Elective PCI	NSTEMI	CAG with PCI	LM with other vessel involvement	LM				LM disease	Transfemoral (TFA)	Other
Female		Chest pain at rest	Hypertension & DM	NO	NO	10	1.1	Normal	ACS/NSTEMI		Stable	Emergency CAG-PCI	NSTEMI	Transfemoral (TFA)	NO		Emergency	TVD	LAD & LCx	2	None	No	No complications	Alive	CAG	Stable	Emergency CAG	Emergency PCI	NSTEMI	CAG with PCI	TVD	DoubleVessel	LAD	LCX		Double vessel disease	Transfemoral (TFA)	Other
Male		Chest pain at rest	DM	NO	NO	13	1.1	Normal	ACS/STEMI	Class 1	Stable	Emergency CAG-PCI	STEMI	Transradial (TRA)	NO		Emergency	SVD	LAD	1	None	No	No complications	Alive	CAG	Stable	Emergency CAG	Emergency PCI	STEMI	CAG with PCI	SVD	single Vessel	LAD			Single vessel disease	Transradial (TRA)	STEMI
Male		Dyspnea at rest	Hypertension & DM	NO	NO	7.5	1.5	Mild LV dysfunction	ACS/NSTEMI		in HF	Emergency CAG-PCI	NSTEMI	Transfemoral (TFA)	NO		Emergency	SVD	LAD	1	None	No	No complications	Alive	CAG	In HF	Emergency CAG	Emergency PCI	NSTEMI	CAG with PCI	SVD	single Vessel	LAD			Single vessel disease	Transfemoral (TFA)	Other
Male		Exertional dyspnea	Hypertension & DM	NO	NO	14	0.6	Normal	CCS		Stable	Elective CAG-PCI	CCS	Transradial (TRA)	NO		Elective	SVD	LAD	1	None	No	No complications	Alive	CAG	Stable	Elective CAG	Elective PCI	CCS	CAG with PCI	SVD	single Vessel	LAD			Single vessel disease	Transradial (TRA)	Other
Female		Chest pain at rest	Hypertension & DM	NO	NO	13	0.7	Mild LV dysfunction	ACS/NSTEMI		Stable	Elective CAG-PCI	NSTEMI	Transfemoral (TFA)	NO		Elective	TVD	RCA	1	None	No	Pseudoaneurysm	Alive	CAG	Stable	Elective CAG	Elective PCI	NSTEMI	CAG with PCI	TVD	3			RCA	Single vessel disease	Transfemoral (TFA)	Other
Female		Chest pain at rest	Hypertension,DM &IHD	Yes	NO	11	0.7	Mild LV dysfunction	Others		Stable	Elective PCI	Staged PCI	Transfemoral (TFA)	NO		Elective		LAD	1	None	No	No complications	Alive	PCI	Stable		Elective PCI	Stage PCI	PCI alone		single Vessel	LAD			Single vessel disease	Transfemoral (TFA)	Other
Male		Others	Hypertension,DM &IHD	Yes	NO	14	0.9	Mild LV dysfunction	Others		Stable	Elective PCI	Staged PCI	Transradial (TRA)	NO		Elective		LCx	1	None	No	No complications	Alive	PCI	Stable		Elective PCI	Stage PCI	PCI alone		2		LCX		Single vessel disease	Transradial (TRA)	Other
Male		Chest pain at rest	DM	NO	NO	16	0.7	Mild LV dysfunction	ACS/STEMI	Class 2	in HF	Emergency CAG-PCI	STEMI	Transradial (TRA)	NO		Emergency	DVD	LCx	1	None	No	No complications	Alive	CAG	In HF	Emergency CAG	Emergency PCI	STEMI	CAG with PCI	DVD	2		LCX		Single vessel disease	Transradial (TRA)	STEMI
Male		Chest pain at rest	Hypertension	NO	NO	17	0.9	Normal	ACS/UA		Stable	Emergency-CAG	UA	Transradial (TRA)	NO		Emergency	Minor Lesions					No complications	Alive	CAG	Stable	Emergency CAG		UA	CAG alone	Minor lesions						Transradial (TRA)	Other
Female		Dyspnea at rest	No risk factors	NO	NO	17	0.7	Normal	Others		Stable	Elective CAG	Others	Transfemoral (TFA)	NO		Elective	Normal epicardial Coronary Arteries					No complications	Alive	CAG	Stable	Elective CAG		Others	CAG alone	Normal epicardial coronary arteries						Transfemoral (TFA)	Other
Male		Exertional chest pain	Hypertension	NO	NO	14	0.8	Normal	ACS/UA		Stable	Elective CAG	UA	Transradial (TRA)	NO		Elective	TVD					No complications	Alive	CAG	Stable	Elective CAG		UA	CAG alone	TVD						Transradial (TRA)	Other
Male		Others	Hypertension	NO	NO	14	0.8	Normal	IHD-post CAG for planned PCI		Stable	Elective PCI	UA	Transradial (TRA)	NO		Elective	#NULL!	LM to LAD and LCx	2	None	No	No complications	Alive	PCI	Stable		Elective PCI	UA	PCI alone		LM				LM disease	Transradial (TRA)	Other
Male		Chest pain at rest	DM	NO	NO	14	1.4	Mild LV dysfunction	ACS/STEMI	Class 1	Stable	Emergency CAG-PCI	STEMI	Transradial (TRA)	NO		Emergency	TVD	LCx	1	None	No	No complications	Alive	CAG	Stable	Emergency CAG	Emergency PCI	STEMI	CAG with PCI	TVD	2		LCX		Single vessel disease	Transradial (TRA)	STEMI
Male		Exertional chest pain	Hypertension	NO	NO	14	0.9	Normal	Others		Stable	Elective CAG	Others	Transradial (TRA)	NO		Elective	Normal epicardial Coronary Arteries	#NULL!	#NULL!	#NULL!	#NULL!	No complications	Alive	CAG	Stable	Elective CAG		Others	CAG alone	Normal epicardial coronary arteries						Transradial (TRA)	Other
Male		Chest pain at rest	No risk factors	NO	NO	13	0.6	Mild LV dysfunction	ACS/STEMI	Class 2	in HF	Emergency CAG-PCI	STEMI	Transfemoral (TFA)	NO		Emergency	DVD	LAD	1	None	No	No complications	Alive	CAG	In HF	Emergency CAG	Emergency PCI	STEMI	CAG with PCI	DVD	single Vessel	LAD			Single vessel disease	Transfemoral (TFA)	STEMI
Female		Exertional chest pain	Hypertension & DM	NO	NO	16	1.4	Normal	IHD-post CAG for planned PCI		Stable	Elective PCI	NSTEMI	Transfemoral (TFA)	NO		Elective		RCA	1	None	No	No complications	Alive	PCI	Stable	#NULL!	Elective PCI	NSTEMI	PCI alone		3			RCA	Single vessel disease	Transfemoral (TFA)	Other
Male		Chest pain at rest	Hypertension	NO	NO	10	2.3	Mild LV dysfunction	ACS/NSTEMI		Stable	Elective CAG-PCI	NSTEMI	Transradial (TRA)	NO		Elective	DVD	LAD	1	None	No	No complications	Alive	CAG	Stable	Elective CAG	Elective PCI	NSTEMI	CAG with PCI	DVD	single Vessel	LAD			Single vessel disease	Transradial (TRA)	Other
Male		Chest pain at rest	Hypertension	NO	NO	13	1.3	Mild LV dysfunction	ACS/STEMI	Class 2	in HF	Elective CAG-PCI	STEMI	Transradial (TRA)	NO		Emergency	TVD	RCA	1	None	No	No complications	Alive	CAG	In HF	Elective CAG	Elective PCI	STEMI	CAG with PCI	TVD	3			RCA	Single vessel disease	Transradial (TRA)	STEMI
Male		Chest pain at rest	No risk factors	NO	NO	17	1.3	Normal	ACS/UA		Stable	Emergency-CAG	UA	Transradial (TRA)	NO		Emergency	Normal epicardial Coronary Arteries					No complications	Alive	CAG	Stable	Emergency CAG		UA	CAG alone	Normal epicardial coronary arteries						Transradial (TRA)	Other
Male		Exertional dyspnea	Hypertension & DM	NO	NO	15	1.2	Normal	ACS/UA		Stable	Elective CAG	UA	Transradial (TRA)	NO		Elective	LM with SVD					No complications	Alive	CAG	Stable	Elective CAG		UA	CAG alone	LM with other vessel involvement						Transradial (TRA)	Other
Male		Exertional dyspnea	Hypertension & DM	NO	NO	15	1.2	Normal	ACS/UA		Stable	Elective PCI	UA	Transfemoral (TFA)	NO		Elective		LM with LAD	2	None	No	No complications	Alive	PCI	Stable		Elective PCI	UA	PCI alone		LM				LM disease	Transfemoral (TFA)	Other
Male		Exertional dyspnea	Hypertension,DM &IHD	Yes	NO	15	0.9	Mild LV dysfunction	CCS		Stable	Elective CAG-PCI	CCS	Transradial (TRA)	NO		Elective	SVD	RCA	1	None	No	No complications	Alive	CAG	Stable	Elective CAG	Elective PCI	CCS	CAG with PCI	SVD	3			RCA	Single vessel disease	Transradial (TRA)	Other
Male		Exertional chest pain	Hypertension	NO	NO	13	<1.2	Normal	CCS		Stable	Elective CAG	CCS	Transradial (TRA)	NO		Elective	Normal epicardial Coronary Arteries					No complications	Alive	CAG	Stable	Elective CAG		CCS	CAG alone	Normal epicardial coronary arteries						Transradial (TRA)	Other
Male		Exertional chest pain	Hypertension	NO	NO	17	0.9	Moderate LV dysfunction	CCS		Stable	Elective CAG-PCI	CCS	Transfemoral (TFA)	NO		Elective	TVD	LAD	1	None	No	No complications	Alive	CAG	Stable	Elective CAG	Elective PCI	CCS	CAG with PCI	TVD	single Vessel	LAD			Single vessel disease	Transfemoral (TFA)	Other
Male		Chest pain at rest	Hypertension & DM	NO	NO	9.5	1.1	Normal	ACS/NSTEMI		Stable	Emergency-CAG	NSTEMI	Transradial (TRA)	NO		Emergency	LM with TVD					No complications	Alive	CAG	Stable	Emergency CAG		NSTEMI	CAG alone	LM with other vessel involvement						Transradial (TRA)	Other
Male		Others	No risk factors	NO	NO	16	0.8	Normal	Others		Stable	Elective CAG	Others	Transradial (TRA)	NO		Elective	DVD					No complications	Alive	CAG	Stable	Elective CAG		Others	CAG alone	DVD						Transradial (TRA)	Other
Male		Chest pain at rest	Hypertension,DM &IHD	Yes	NO	14.4	0.93	Mild LV dysfunction	ACS/NSTEMI		Stable	Elective CAG-PCI	NSTEMI	Transfemoral (TFA)	NO		Elective	DVD	LAD	1	None	No	No complications	Alive	CAG	Stable	Elective CAG	Elective PCI	NSTEMI	CAG with PCI	DVD	single Vessel	LAD			Single vessel disease	Transfemoral (TFA)	Other
Male		Exertional chest pain	Hypertension	NO	NO	15	<1.2	Normal	CCS		Stable	Elective CAG-PCI	CCS	Transfemoral (TFA)	NO		Elective	DVD	LAD & LCx	1	None	Rotational A	No complications	Alive	CAG	Stable	Elective CAG	Elective PCI	CCS	CAG with PCI	DVD	DoubleVessel	LAD	LCX		Double vessel disease	Transfemoral (TFA)	Other
Male		Dyspnea at rest	Hypertension,DM &IHD	Yes	NO	8.1	3.6	Moderate LV dysfunction	ACS/NSTEMI		in HF	Elective CAG-PCI	NSTEMI	Transfemoral (TFA)	NO		Elective	DVD	RCA	1	None	No	Major Hematoma	Alive	CAG	In HF	Elective CAG	Elective PCI	NSTEMI	CAG with PCI	DVD	3			RCA	Single vessel disease	Transfemoral (TFA)	Other
Male		Dyspnea at rest	Hypertension,DM &IHD	Yes	NO	11	1.7	Normal	ACS/NSTEMI		in HF	Elective CAG	NSTEMI	Transradial (TRA)	NO		Elective	SVD					No complications	Alive	CAG	In HF	Elective CAG		NSTEMI	CAG alone	SVD						Transradial (TRA)	Other
Male		Others	Hypertension,DM &IHD	Yes	NO	13	0.8	Mild LV dysfunction	Others		Stable	Elective CAG	Others	Transradial (TRA)	NO		Elective	Minor Lesions					No complications	Alive	CAG	Stable	Elective CAG		Others	CAG alone	Minor lesions						Transradial (TRA)	Other
Female		Others	Hypertension & DM	NO	NO	13	1.4	Normal	Advanced AVB		Stable	Elective CAG	Advanced AV block	Transfemoral (TFA)	NO		Elective	SVD					No complications	Alive	CAG	Stable	Elective CAG		Others	CAG alone	SVD						Transfemoral (TFA)	Other
Female		Chest pain at rest	Hypertension & DM	NO	NO	14	0.8	Normal	ACS/UA		Stable	Emergency-CAG	UA	Transfemoral (TFA)	NO		Emergency	Normal epicardial Coronary Arteries					No complications	Alive	CAG	Stable	Emergency CAG		UA	CAG alone	Normal epicardial coronary arteries						Transfemoral (TFA)	Other
Male		Dyspnea at rest	DM	NO	NO	16	0.7	Normal	ACS/UA		Stable	Elective CAG-PCI	UA	Transradial (TRA)	NO		Elective	DVD	LAD	1	None	No	No complications	Alive	CAG	Stable	Elective CAG	Elective PCI	UA	CAG with PCI	DVD	single Vessel	LAD			Single vessel disease	Transradial (TRA)	Other
Male		Exertional chest pain	Hypertension	Yes	NO	16	0.7	Normal	CCS		Stable	Elective CAG-PCI	CCS	Transfemoral (TFA)	NO		Elective	SVD	LAD	1	None	No	No complications	Alive	CAG	Stable	Elective CAG	Elective PCI	CCS	CAG with PCI	SVD	single Vessel	LAD			Single vessel disease	Transfemoral (TFA)	Other
Male		Chest pain at rest	No risk factors	NO	NO	15	0.8	Mild LV dysfunction	ACS/STEMI	Class 1	Stable	Emergency CAG-PCI	STEMI	Transfemoral (TFA)	NO		Emergency	SVD	RCA	1	None	No	No complications	Alive	CAG	Stable	Emergency CAG	Emergency PCI	STEMI	CAG with PCI	SVD	3			RCA	Single vessel disease	Transfemoral (TFA)	STEMI
Male		Exertional dyspnea	No risk factors	NO	NO	14	1.1	Normal	IHD-post CAG for planned PCI		Stable	Elective PCI	UA	Transfemoral (TFA)	NO		Elective		LCx	2	None	No	No complications	Alive	PCI	Stable		Elective PCI	UA	PCI alone		2		LCX		Single vessel disease	Transfemoral (TFA)	Other
Male		Chest pain at rest	No risk factors	NO	NO	15	0.7	Normal	ACS/UA		Stable	Emergency-CAG	UA	Transradial (TRA)	NO		Elective	Minor Lesions					No complications	Alive	CAG	Stable	Emergency CAG		UA	CAG alone	Minor lesions						Transradial (TRA)	Other
Female		Chest pain at rest	DM	NO	NO	14	0.8	Moderate LV dysfunction	ACS/STEMI	Class 2	in HF	Emergency CAG-PCI	STEMI	Transfemoral (TFA)	NO		Emergency	SVD	LAD	1	None	No	No complications	Alive	CAG	In HF	Emergency CAG	Emergency PCI	STEMI	CAG with PCI	SVD	single Vessel	LAD			Single vessel disease	Transfemoral (TFA)	STEMI
Male		Chest pain at rest	No risk factors	NO	NO	14	0.9	Mild LV dysfunction	ACS/NSTEMI		Stable	Elective CAG-PCI	NSTEMI	Transfemoral (TFA)	NO		Elective	SVD	LAD	2	None	No	No complications	Alive	CAG	Stable	Elective CAG	Elective PCI	NSTEMI	CAG with PCI	SVD	single Vessel	LAD			Single vessel disease	Transfemoral (TFA)	Other
Male		Exertional chest pain	Hypertension & DM	NO	NO	15	<1.2	Normal	ACS/UA		Stable	Elective CAG-PCI	UA	Transradial (TRA)	NO		Elective	SVD	LAD	1	None	No	No complications	Alive	CAG	Stable	Elective CAG	Elective PCI	UA	CAG with PCI	SVD	single Vessel	LAD			Single vessel disease	Transradial (TRA)	Other
Female		Exertional dyspnea	DM	NO	NO	9	0.9	Moderate LV dysfunction	Cardiomypathy/HF		in HF	Elective CAG	Cardiomyopathy/HF	Transfemoral (TFA)	NO		Elective	Minor Lesions					No complications	Alive	CAG	In HF	Elective CAG		Others	CAG alone	Minor lesions						Transfemoral (TFA)	Other
Male		Chest pain at rest	Hypertension & DM	NO	NO	12	0.9	Mild LV dysfunction	ACS/STEMI	Class 1	Stable	Emergency CAG-PCI	STEMI	Transfemoral (TFA)	NO		Emergency	TVD	LAD ,LCx & RCA	>=3	None	No	No complications	Alive	CAG	Stable	Emergency CAG	Emergency PCI	STEMI	CAG with PCI	TVD	Triple vessel	LAD	LCX	RCA	Triple vessel disease	Transfemoral (TFA)	STEMI
Male		Others	Hypertension,DM &IHD	Yes	NO	14	0.7	Mild LV dysfunction	Others		Stable	Elective PCI	Staged PCI	Transfemoral (TFA)	NO		Elective		LCx & RCA	2	None	No	No complications	Alive	PCI	Stable		Elective PCI	Stage PCI	PCI alone				LCX	RCA	Double vessel disease	Transfemoral (TFA)	Other
Male		Chest pain at rest	No risk factors	NO	NO	13	0.6	Mild LV dysfunction	ACS/STEMI	Class 1	Stable	Emergency CAG-PCI	STEMI	Transfemoral (TFA)	NO		Emergency	SVD	LAD	1	None	No	No complications	Alive	CAG	Stable	Emergency CAG	Emergency PCI	STEMI	CAG with PCI	SVD	single Vessel	LAD			Single vessel disease	Transfemoral (TFA)	STEMI
Female		Exertional dyspnea	Hypertension & DM	NO	NO				ACS/STEMI	Class 1	in HF	Emergency-CAG	STEMI	Transfemoral (TFA)	NO		Emergency	DVD					No complications	Alive	CAG	In HF	Emergency CAG		STEMI	CAG alone	DVD						Transfemoral (TFA)	STEMI
Male		Exertional dyspnea	Hypertension	NO	NO	15	1.1	Mild LV dysfunction	ACS/UA		in HF	Elective CAG	UA	Transfemoral (TFA)	NO		Elective	Minor Lesions					No complications	Alive	CAG	In HF	Elective CAG		UA	CAG alone	Minor lesions						Transfemoral (TFA)	Other
Female		Chest pain at rest	Hypertension,DM &IHD	NO	Yes	17	0.7	Moderate LV dysfunction	Cardiomypathy/HF		in HF	Emergency CAG-PCI	NSTEMI	Transfemoral (TFA)	NO		Emergency	LM with SVD	LM with LAD	1	None	No	No complications	Alive	CAG	In HF	Emergency CAG	Emergency PCI	NSTEMI	CAG with PCI	LM with other vessel involvement	LM				LM disease	Transfemoral (TFA)	Other
Male		Chest pain at rest	No risk factors	NO	NO	13	0.9	Normal	ACS/NSTEMI		Stable	Elective CAG-PCI	NSTEMI	Transfemoral (TFA)	NO		Elective	LM with DVD	LM to LAD and LCx	2	None	No	No complications	Alive	CAG	Stable	Elective CAG	Elective PCI	NSTEMI	CAG with PCI	LM with other vessel involvement	LM				LM disease	Transfemoral (TFA)	Other
Male		Chest pain at rest	Hypertension & DM	NO	NO	17	<1.2	Normal	CAD came with CAG from outside		Stable	Elective PCI	NSTEMI	Transfemoral (TFA)	NO		Elective		RCA	1	None	No	No complications	Alive	PCI	Stable		Elective PCI	NSTEMI	PCI alone		3			RCA	Single vessel disease	Transfemoral (TFA)	Other
Male		Exertional chest pain	Hypertension	NO	NO	17	<1.2	Normal	CCS		Stable	Elective CAG	CCS	Transfemoral (TFA)	NO		Elective	LM with TVD					No complications	Alive	CAG	Stable	Elective CAG		CCS	CAG alone	LM with other vessel involvement						Transfemoral (TFA)	Other
Male		Exertional dyspnea	No risk factors	NO	NO	16	<1.2	Mild LV dysfunction	Cardiomypathy/HF		in HF	Elective CAG	Cardiomyopathy/HF	Transfemoral (TFA)	NO		Elective	Normal epicardial Coronary Arteries					No complications	Alive	CAG	In HF	Elective CAG		Others	CAG alone	Normal epicardial coronary arteries						Transfemoral (TFA)	Other
Male		Exertional dyspnea	Hypertension & DM	NO	NO	11	1.3	Severe LV dysfunction	Cardiomypathy/HF		in HF	Elective CAG	Cardiomyopathy/HF	Transfemoral (TFA)	NO		Elective	Minor Lesions					No complications	Alive	CAG	In HF	Elective CAG		Others	CAG alone	Minor lesions						Transfemoral (TFA)	Other
Male		Exertional dyspnea	No risk factors	NO	NO			Normal	CCS		Stable	Elective CAG	CCS	Transradial (TRA)	NO		Elective	Normal epicardial Coronary Arteries					No complications	Alive	CAG	Stable	Elective CAG		CCS	CAG alone	Normal epicardial coronary arteries						Transradial (TRA)	Other
Male		Chest pain at rest	Hypertension	NO	NO	14	0.9	Normal	ACS/NSTEMI		Stable	Elective PCI	NSTEMI	Transfemoral (TFA)	NO		Elective		LAD	1			No complications	Alive	PCI	Stable		Elective PCI	NSTEMI	PCI alone		single Vessel	LAD			Single vessel disease	Transfemoral (TFA)	Other
Male		Others	Hypertension,DM &IHD	NO	NO	14	0.7	Normal	IHD-post CAG for planned PCI		Stable	Elective PCI	NSTEMI	Transfemoral (TFA)	NO		Elective		LAD & LCx	2	None	No	No complications	Alive	PCI	Stable		Elective PCI	NSTEMI	PCI alone		DoubleVessel	LAD	LCX		Double vessel disease	Transfemoral (TFA)	Other
Female		Exertional dyspnea	No risk factors	NO	NO	14	0.7	Normal	CCS		Stable	Elective CAG	CCS	Transradial (TRA)	NO		Elective	Normal epicardial Coronary Arteries					No complications	Alive	CAG	Stable	Elective CAG		CCS	CAG alone	Normal epicardial coronary arteries						Transradial (TRA)	Other
Female		Exertional dyspnea	DM	NO	NO	14	0.7	Mild LV dysfunction	CAD came with CAG from outside		Stable	Elective PCI	NSTEMI	Transfemoral (TFA)	NO		Elective		LAD & RCA	2	None	No	No complications	Alive	PCI	Stable		Elective PCI	NSTEMI	PCI alone		6	LAD		RCA	Double vessel disease	Transfemoral (TFA)	Other
Female		Exertional dyspnea	Hypertension	NO	NO	9.5	0.5	Normal	ACS/NSTEMI		Stable	Elective CAG-PCI	NSTEMI	Transradial (TRA)	NO		Elective	LM with SVD	LM with LAD	1	None	No	No complications	Alive	CAG	Stable	Elective CAG	Elective PCI	NSTEMI	CAG with PCI	LM with other vessel involvement	LM				LM disease	Transradial (TRA)	Other
Male		Chest pain at rest	No risk factors	NO	NO	13	0.9	Moderate LV dysfunction	ACS/STEMI	Class 2	in HF	Emergency CAG-PCI	STEMI	Transfemoral (TFA)	NO		Emergency	TVD	LAD	1	None	No	No complications	Alive	CAG	In HF	Emergency CAG	Emergency PCI	STEMI	CAG with PCI	TVD	single Vessel	LAD			Single vessel disease	Transfemoral (TFA)	STEMI
Male		Exertional chest pain	DM	NO	NO	15	0.9	Normal	CCS		Stable	Elective CAG-PCI	CCS	Transradial (TRA)	NO		Elective	SVD	LAD	1	None	No	No complications	Alive	CAG	Stable	Elective CAG	Elective PCI	CCS	CAG with PCI	SVD	single Vessel	LAD			Single vessel disease	Transradial (TRA)	Other
Male		Exertional chest pain	Hypertension	NO	NO	13	<1.2	Normal	CCS		Stable	Elective CAG-PCI	CCS	Transradial (TRA)	NO		Elective	SVD	LCx	1	None	No	No complications	Alive	CAG	Stable	Elective CAG	Elective PCI	CCS	CAG with PCI	SVD	2		LCX		Single vessel disease	Transradial (TRA)	Other
Male		Exertional chest pain	DM	NO	NO	9.3	0.8	Normal	CCS		Stable	Elective CAG-PCI	CCS	Transradial (TRA)	NO		Elective	SVD	RCA	1	None	No	No complications	Alive	CAG	Stable	Elective CAG	Elective PCI	CCS	CAG with PCI	SVD	3			RCA	Single vessel disease	Transradial (TRA)	Other
Male		Dyspnea at rest	Hypertension & DM	NO	NO	8.5	1.2	Moderate LV dysfunction	ACS/NSTEMI		in HF	Elective CAG-PCI	NSTEMI	Transfemoral (TFA)	NO		Elective	LM with TVD	LM to LAD and LCx	2	None	No	No complications	Alive	CAG	In HF	Elective CAG	Elective PCI	NSTEMI	CAG with PCI	LM with other vessel involvement	LM				LM disease	Transfemoral (TFA)	Other
Male		Chest pain at rest	No risk factors	NO	NO	17	<1.2	Normal	ACS/STEMI	Class 1	Stable	Emergency CAG-PCI	STEMI	Transradial (TRA)	NO		Emergency	SVD	LCx	1	None	No	No complications	Alive	CAG	Stable	Emergency CAG	Emergency PCI	STEMI	CAG with PCI	SVD	2		LCX		Single vessel disease	Transradial (TRA)	STEMI
Female		Chest pain at rest	No risk factors	NO	NO	13	0.5	Mild LV dysfunction	ACS/STEMI	Class 1	Stable	Emergency CAG-PCI	STEMI	Transfemoral (TFA)	NO		Emergency	DVD	LCx	1	None	No	No complications	Alive	CAG	Stable	Emergency CAG	Emergency PCI	STEMI	CAG with PCI	DVD	2		LCX		Single vessel disease	Transfemoral (TFA)	STEMI
Male		Chest pain at rest	No risk factors	NO	NO	16	0.7	Mild LV dysfunction	ACS/STEMI	Class 1	Stable	Emergency CAG-PCI	STEMI	Transfemoral (TFA)	NO		Emergency	SVD	LAD	1	None	No	No complications	Alive	CAG	Stable	Emergency CAG	Emergency PCI	STEMI	CAG with PCI	SVD	single Vessel	LAD			Single vessel disease	Transfemoral (TFA)	STEMI
Male		Chest pain at rest	No risk factors	NO	NO	14	1.1	Mild LV dysfunction	ACS/STEMI	Class 1	Stable	Emergency CAG-PCI	STEMI	Transfemoral (TFA)	NO		Emergency	SVD	LAD	1	None	No	No complications	Alive	CAG	Stable	Emergency CAG	Emergency PCI	STEMI	CAG with PCI	SVD	single Vessel	LAD			Single vessel disease	Transfemoral (TFA)	STEMI
Male		Chest pain at rest	No risk factors	NO	NO	16	0.8	Mild LV dysfunction	ACS/STEMI	Class 1	Stable	Emergency CAG-PCI	STEMI	Transfemoral (TFA)	NO		Emergency	SVD	LAD	1	None	No	No complications	Alive	CAG	Stable	Emergency CAG	Emergency PCI	STEMI	CAG with PCI	SVD	single Vessel	LAD			Single vessel disease	Transfemoral (TFA)	STEMI
Male		Chest pain at rest	Hypertension,DM &IHD	Yes	Yes	13	1.3	Mild LV dysfunction	ACS/NSTEMI		in HF	Emergency CAG-PCI	NSTEMI	Transfemoral (TFA)	NO		Emergency		Bypass graft	1	None	No	No complications	Alive	CAG	In HF	Emergency CAG	Emergency PCI	NSTEMI	CAG with PCI	TVD	8			Graft	Single vessel disease	Transfemoral (TFA)	Other
Female		Exertional chest pain	Hypertension	NO	NO	12	0.8	Normal	CCS		Stable	Elective CAG-PCI	CCS	Transradial (TRA)	NO		Elective	TVD	LAD & LCx	>=3	None	No	No complications	Alive	CAG	Stable	Elective CAG	Elective PCI	CCS	CAG with PCI	TVD	DoubleVessel	LAD	LCX		Double vessel disease	Transradial (TRA)	Other
Female		Exertional dyspnea	Hypertension & DM	NO	NO	12	<1.2	Normal	Advanced AVB		Advanced AVB	Elective CAG	Advanced AV block	Transfemoral (TFA)	NO		Elective	Minor Lesions					No complications	Alive	CAG	Unstable	Elective CAG		Others	CAG alone	Minor lesions						Transfemoral (TFA)	Other
Female		Exertional dyspnea	Hypertension & DM	NO	NO	13	0.6	Normal	CCS		Stable	Elective CAG	CCS	Transradial (TRA)	NO		Elective	Minor Lesions					No complications	Alive	CAG	Stable	Elective CAG		CCS	CAG alone	Minor lesions						Transradial (TRA)	Other
Male		Exertional chest pain	Hypertension & DM	NO	NO	16	0.7	Normal	ACS/NSTEMI		Stable	Emergency CAG-PCI	NSTEMI	Transradial (TRA)	NO		Emergency	SVD	RCA	1	None	No	No complications	Alive	CAG	Stable	Emergency CAG	Emergency PCI	NSTEMI	CAG with PCI	SVD	3			RCA	Single vessel disease	Transradial (TRA)	Other
Male		Exertional chest pain	DM	Yes	NO	15	1.2-1.5	Mild LV dysfunction	ACS/NSTEMI		Stable	Elective CAG-PCI	NSTEMI	Transradial (TRA)	NO		Elective	DVD	LAD & RCA	2	None	No	No complications	Alive	CAG	Stable	Elective CAG	Elective PCI	NSTEMI	CAG with PCI	DVD	6	LAD		RCA	Double vessel disease	Transradial (TRA)	Other
Male		Chest pain at rest	Hypertension & DM	NO	Yes	11	0.9	Moderate LV dysfunction	ACS/STEMI	Class 2	in HF	Emergency CAG-PCI	STEMI	Transfemoral (TFA)	NO		Emergency	TVD	Bypass graft	2	None	No	No complications	Alive	CAG	In HF	Emergency CAG	Emergency PCI	STEMI	CAG with PCI	TVD	8			Graft	Single vessel disease	Transfemoral (TFA)	STEMI
Female		Exertional chest pain	DM	NO	NO	10	1.3	Mild LV dysfunction	ACS/NSTEMI		in HF	Elective CAG	NSTEMI	Transfemoral (TFA)			Elective	TVD					No complications	Alive	CAG	In HF	Elective CAG		NSTEMI	CAG alone	TVD						Transfemoral (TFA)	Other
Female		Chest pain at rest	Hypertension & DM	NO	NO	11	0.5	Mild LV dysfunction	ACS/UA		Stable	Elective CAG	NSTEMI	Transfemoral (TFA)	NO		Elective	TVD					No complications	Alive	CAG	Stable	Elective CAG		NSTEMI	CAG alone	TVD						Transfemoral (TFA)	Other
Female		Others	Hypertension,DM &IHD	NO	NO	10	0.6	Mild LV dysfunction	IHD-post CAG for planned PCI		Stable	Elective PCI	NSTEMI	Transfemoral (TFA)	NO		Elective	#NULL!	LAD	1	None	No	No complications	Alive	PCI	Stable		Elective PCI	NSTEMI	PCI alone		single Vessel	LAD			Single vessel disease	Transfemoral (TFA)	Other
Male		Chest pain at rest	Hypertension & DM	NO	NO	16	0.9	Normal	CCS		Stable	Elective CAG	CCS	Transradial (TRA)	NO		Elective	Minor Lesions	#NULL!	#NULL!	#NULL!	#NULL!	No complications	Alive	CAG	Stable	Elective CAG		CCS	CAG alone	Minor lesions						Transradial (TRA)	Other
Female		Chest pain at rest	Hypertension & DM	NO	NO	12	0.7	Mild LV dysfunction	ACS/STEMI	Class 2	in HF	Emergency CAG-PCI	STEMI	Transfemoral (TFA)	NO		Emergency	DVD	LAD	1	None	No	No complications	Alive	CAG	In HF	Emergency CAG	Emergency PCI	STEMI	CAG with PCI	DVD	single Vessel	LAD			Single vessel disease	Transfemoral (TFA)	STEMI
Male		Chest pain at rest	Hypertension & DM	NO	NO	18	<1.2	Moderate LV dysfunction	ACS/STEMI	Class 2	Post cardiac arrest	Emergency CAG-PCI	STEMI	Transfemoral (TFA)	NO		Emergency	LM with DVD	LM with LAD	2	IABP	No	No complications	Alive	CAG	Unstable	Emergency CAG	Emergency PCI	STEMI	CAG with PCI	LM with other vessel involvement	LM				LM disease	Transfemoral (TFA)	STEMI
Female		Exertional chest pain	Hypertension,DM &IHD	NO	NO	12	0.7	Mild LV dysfunction	CAD came with CAG from outside		Stable	Elective PCI	CCS	Transfemoral (TFA)	NO		Elective		LCx & RCA	2	None	No	No complications	Alive	PCI	Stable		Elective PCI	CCS	PCI alone		7		LCX	RCA	Double vessel disease	Transfemoral (TFA)	Other
Male		Exertional chest pain	Hypertension,DM &IHD	Yes	NO	14	<1.2	Mild LV dysfunction	ACS/UA		Stable	Elective CAG	UA	Transfemoral (TFA)	NO		Elective	TVD					No complications	Alive	CAG	Stable	Elective CAG		UA	CAG alone	TVD						Transfemoral (TFA)	Other
Female		Chest pain at rest	DM	NO	NO	13	0.7	Normal	ACS/STEMI	Class 2	in HF	Emergency CAG-PCI	STEMI	Transradial (TRA)	NO		Elective	DVD	RCA	1	None	No	No complications	Alive	CAG	In HF	Emergency CAG	Emergency PCI	STEMI	CAG with PCI	DVD	3			RCA	Single vessel disease	Transradial (TRA)	STEMI
Female		Chest pain at rest	DM	Yes	NO	13	0.7	Mild LV dysfunction	Others		Stable	Elective PCI	Others	Transradial (TRA)	NO		Elective		LAD	1	None	No	No complications	Alive	PCI	Stable		Elective PCI	Others	PCI alone		single Vessel	LAD			Single vessel disease	Transradial (TRA)	Other
Male		Exertional chest pain	Hypertension	Yes	NO			Normal	CCS		Stable	Elective CAG	CCS	Transradial (TRA)	NO		Elective	Minor Lesions					No complications	Alive	CAG	Stable	Elective CAG		CCS	CAG alone	Minor lesions						Transradial (TRA)	Other
Male		Chest pain at rest	Hypertension	NO	NO	14	0.8	Normal	ACS/STEMI	Class 1	Stable	Emergency CAG-PCI	STEMI	Transradial (TRA)	NO		Emergency	SVD		1	None	No	No complications	Alive	CAG	Stable	Emergency CAG	Emergency PCI	STEMI	CAG with PCI	SVD	3			RCA	Single vessel disease	Transradial (TRA)	STEMI
Male		Exertional chest pain	No risk factors	NO	NO			Normal	CCS		Stable	Elective CAG	CCS	Transradial (TRA)	NO		Elective	Minor Lesions					No complications	Alive	CAG	Stable	Elective CAG		CCS	CAG alone	Minor lesions						Transradial (TRA)	Other
Female		Exertional dyspnea	No risk factors	NO	NO	12	0.6	Normal	Advanced AVB		Stable	Elective CAG	Advanced AV block	Transfemoral (TFA)	NO		Elective	DVD					No complications	Alive	CAG	Stable	Elective CAG		Others	CAG alone	DVD						Transfemoral (TFA)	Other
Male		Exertional dyspnea	Hypertension,DM &IHD	Yes	NO	17	1.2	Normal	Others		Stable	Elective PCI	Staged PCI	Transradial (TRA)	NO		Elective		LAD	1	None	No	No complications	Alive	PCI	Stable		Elective PCI	Stage PCI	PCI alone		single Vessel	LAD			Single vessel disease	Transradial (TRA)	Other
Female		Exertional chest pain	Hypertension,DM &IHD	Yes	NO	12	1.3	Normal	CCS		Stable	Elective CAG-PCI	CCS	Transfemoral (TFA)	NO		Elective	SVD	LAD	2	None	No	No complications	Alive	CAG	Stable	Elective CAG	Elective PCI	CCS	CAG with PCI	SVD	single Vessel	LAD			Single vessel disease	Transfemoral (TFA)	Other
Female		Exertional chest pain	DM	NO	NO	14	0.5	Normal	CCS		Stable	Elective CAG-PCI	CCS	Transfemoral (TFA)	NO		Elective	DVD	LAD & LCx	2			No complications	Alive	CAG	Stable	Elective CAG	Elective PCI	CCS	CAG with PCI	DVD	DoubleVessel	LAD	LCX		Double vessel disease	Transfemoral (TFA)	Other
Female		Exertional chest pain	Hypertension & DM	NO	NO	10	0.7	Normal	CCS		Stable	Elective CAG-PCI	CCS	Transfemoral (TFA)	NO		Elective	DVD	LAD & RCA	2	None	IVL	No complications	Alive	CAG	Stable	Elective CAG	Elective PCI	CCS	CAG with PCI	DVD	6	LAD		RCA	Double vessel disease	Transfemoral (TFA)	Other
Male		Exertional chest pain	No risk factors	NO	NO	14	0.6	Normal	CCS		Stable	Elective CAG	CCS	Transradial (TRA)	NO		Elective	DVD					No complications	Alive	CAG	Stable	Elective CAG		CCS	CAG alone	DVD						Transradial (TRA)	Other
Male		Others	No risk factors	NO	NO	14	0.6	Normal	CCS		Stable	Elective PCI	CCS	Transfemoral (TFA)	NO		Elective		RCA	1	None	Rotational A	No complications	Alive	PCI	Stable		Elective PCI	CCS	PCI alone		3			RCA	Single vessel disease	Transfemoral (TFA)	Other
Male		Exertional dyspnea	No risk factors	NO	NO	14	0.9	Normal	CCS		Stable	Elective CAG	CCS	Transradial (TRA)	NO		Elective	DVD					No complications	Alive	CAG	Stable	Elective CAG		CCS	CAG alone	DVD						Transradial (TRA)	Other
Male		Others	No risk factors	NO	NO	14	0.9	Normal	CCS		Stable	Elective PCI	CCS	Transradial (TRA)	NO		Elective		LM to LAD and LCx	2	None	No	No complications	Alive	PCI	Stable		Elective PCI	CCS	PCI alone		LM				LM disease	Transradial (TRA)	Other
Female		Chest pain at rest	DM	NO	Yes			Severe LV dysfunction	ACS/STEMI	Class 4	Post cardiac arrest	Emergency CAG-PCI	STEMI	Transfemoral (TFA)	NO		Emergency	TVD with graft disease	LAD	1	None	No	No complications	Passed away	CAG	Unstable	Emergency CAG	Emergency PCI	STEMI	CAG with PCI	Graft disease	single Vessel	LAD			Single vessel disease	Transfemoral (TFA)	STEMI
Male		Chest pain at rest	No risk factors	NO	NO	15	<1.2	Normal	ACS/STEMI	Class 1	Stable	Emergency CAG-PCI	STEMI	Transradial (TRA)	NO		Emergency	DVD	LAD	1	None	No	No complications	Alive	CAG	Stable	Emergency CAG	Emergency PCI	STEMI	CAG with PCI	DVD	single Vessel	LAD			Single vessel disease	Transradial (TRA)	STEMI
Male		Dyspnea at rest	Hypertension & DM	NO	NO	14	2.4	Moderate LV dysfunction	ACS/NSTEMI		in HF	Elective CAG	NSTEMI	Transradial (TRA)	NO		Elective	LM with TVD	#NULL!	#NULL!	#NULL!	#NULL!	No complications	Alive	CAG	In HF	Elective CAG		NSTEMI	CAG alone	LM with other vessel involvement						Transradial (TRA)	Other
Male		Dyspnea at rest	Hypertension & DM	NO	NO			Moderate LV dysfunction	ACS/NSTEMI		in HF	Elective PCI	NSTEMI	Transfemoral (TFA)	NO		Elective		LAD	1	None	Rotational A	No complications	Passed away	PCI	In HF		Elective PCI	NSTEMI	PCI alone		single Vessel	LAD			Single vessel disease	Transfemoral (TFA)	Other
Male		Chest pain at rest	DM	NO	NO	15	0.8	Mild LV dysfunction	ACS/STEMI	Class 1	Stable	Emergency CAG-PCI	STEMI	Transradial (TRA)	NO		Emergency	TVD	LAD	1	None	#NULL!	No complications	Alive	CAG	Stable	Emergency CAG	Emergency PCI	STEMI	CAG with PCI	TVD	single Vessel	LAD			Single vessel disease	Transradial (TRA)	STEMI
Male		Chest pain at rest	DM	NO	NO	15	0.8	Mild LV dysfunction	Others		Stable	Elective PCI	Staged PCI	Transradial (TRA)	NO		Elective		RCA	1	None	No	No complications	Alive	PCI	Stable		Elective PCI	Stage PCI	PCI alone		3			RCA	Single vessel disease	Transradial (TRA)	Other
Male		Chest pain at rest	Hypertension	Yes	NO	12	0.7	Moderate LV dysfunction	ACS/STEMI	Class 2	in HF	Emergency CAG-PCI	STEMI	Transradial (TRA)	NO		Emergency	DVD	LAD	1	None	No	No complications	Alive	CAG	In HF	Emergency CAG	Emergency PCI	STEMI	CAG with PCI	DVD	single Vessel	LAD			Single vessel disease	Transradial (TRA)	STEMI
Male		Exertional chest pain	Hypertension & DM	NO	NO	14	0.9	Normal	CCS		Stable	Elective CAG	CCS	Transradial (TRA)	NO		Elective	TVD	#NULL!	#NULL!	#NULL!	#NULL!	No complications	Alive	CAG	Stable	Elective CAG		CCS	CAG alone	TVD						Transradial (TRA)	Other
Male		Chest pain at rest	DM	NO	NO	15	1.5-2	Mild LV dysfunction	ACS/STEMI	Class 2	in HF	Emergency CAG-PCI	STEMI	Transfemoral (TFA)	NO		Emergency	TVD	RCA	1	None	No	No complications	Alive	CAG	In HF	Emergency CAG	Emergency PCI	STEMI	CAG with PCI	TVD	3			RCA	Single vessel disease	Transfemoral (TFA)	STEMI
Male		Others	DM	Yes	NO	13	1.2-1.5	Mild LV dysfunction	Others		Stable	Elective PCI	Others	Transradial (TRA)	NO		Elective		#NULL!	#NULL!	#NULL!	#NULL!	No complications	Alive	PCI	Stable		Elective PCI	Others	PCI alone							Transradial (TRA)	Other
Male		Chest pain at rest	No risk factors	NO	NO	19	0.7	Moderate LV dysfunction	ACS/STEMI	Class 1	Stable	Emergency CAG-PCI	STEMI	Transradial (TRA)	NO		Emergency	SVD	LAD	1	None	No	No complications	Alive	CAG	Stable	Emergency CAG	Emergency PCI	STEMI	CAG with PCI	SVD	single Vessel	LAD			Single vessel disease	Transradial (TRA)	STEMI
Male		Chest pain at rest	Hypertension,DM &IHD	Yes	NO	9.8	<1.2	Moderate LV dysfunction	ACS/STEMI	Class 2	in HF	Emergency-CAG	STEMI	Transradial (TRA)	NO		Emergency	LM with TVD	#NULL!	#NULL!	#NULL!	#NULL!	No complications	Alive	CAG	In HF	Emergency CAG		STEMI	CAG alone	LM with other vessel involvement						Transradial (TRA)	STEMI
Female		Chest pain at rest	Hypertension & DM	NO	NO	10	0.6	Moderate LV dysfunction	ACS/STEMI	Class 2	in HF	Emergency CAG-PCI	STEMI	Transradial (TRA)	NO		Emergency	SVD	LAD	1	None	No	No complications	Alive	CAG	In HF	Emergency CAG	Emergency PCI	STEMI	CAG with PCI	SVD	single Vessel	LAD			Single vessel disease	Transradial (TRA)	STEMI
Male		Exertional chest pain	Hypertension	NO	NO	14	<1.2	Normal	CCS		Stable	Elective CAG-PCI	CCS	Transfemoral (TFA)	R-TRA to R-Transfemoral	Radial Artery Spasm	Elective	TVD	LCx	1	None	No	No complications	Alive	CAG	Stable	Elective CAG	Elective PCI	CCS	CAG with PCI	TVD	2		LCX		Single vessel disease	Transfemoral (TFA)	Other
Male		Others	Hypertension	Yes	NO	14	1.1	Normal	Others		Stable	Elective PCI	Staged PCI	Transfemoral (TFA)	NO		Elective		RCA	1	None	No	No complications	Alive	PCI	Stable		Elective PCI	Stage PCI	PCI alone		3			RCA	Single vessel disease	Transfemoral (TFA)	Other
Female		Chest pain at rest	Hypertension & DM	NO	NO	14	0.6	Mild LV dysfunction	ACS/UA		Stable	Elective CAG-PCI	UA	Transradial (TRA)	NO		Elective	SVD	LAD	1	None	No	No complications	Alive	CAG	Stable	Elective CAG	Elective PCI	UA	CAG with PCI	SVD	single Vessel	LAD			Single vessel disease	Transradial (TRA)	Other
Male		Dyspnea at rest	DM	NO	NO	8.7	<1.2	Normal	ACS/NSTEMI		in HF	Elective CAG	NSTEMI	Transradial (TRA)	NO		Elective	Normal epicardial Coronary Arteries	#NULL!	#NULL!	#NULL!	#NULL!	No complications	Alive	CAG	In HF	Elective CAG		NSTEMI	CAG alone	Normal epicardial coronary arteries						Transradial (TRA)	Other
Male		Dyspnea at rest	Hypertension & DM	NO	Yes	13	<1.2	Moderate LV dysfunction	ACS/NSTEMI		in HF	Elective CAG-PCI	NSTEMI	Transfemoral (TFA)	NO		Elective	TVD with graft disease	RCA	1	None	No	No complications	Alive	CAG	In HF	Elective CAG	Elective PCI	NSTEMI	CAG with PCI	Graft disease	3			RCA	Single vessel disease	Transfemoral (TFA)	Other
Female		Chest pain at rest	Hypertension & DM	NO	NO	12	1.4	Normal	ACS/NSTEMI		Stable	Elective CAG	NSTEMI	Transradial (TRA)	NO		Elective	LM with TVD	#NULL!	#NULL!	#NULL!	#NULL!	No complications	Alive	CAG	Stable	Elective CAG		NSTEMI	CAG alone	LM with other vessel involvement						Transradial (TRA)	Other
Male		Exertional chest pain	Hypertension & DM	NO	NO	14	<1.2	Normal	CCS		Stable	Elective CAG	CCS	Transradial (TRA)	NO		Elective	LM with TVD	#NULL!	#NULL!	#NULL!	#NULL!	No complications	Alive	CAG	Stable	Elective CAG		CCS	CAG alone	LM with other vessel involvement						Transradial (TRA)	Other
Male		Chest pain at rest	DM	NO	NO	14.2	0.8	Normal	ACS/STEMI	Class 1	Stable	Emergency CAG-PCI	STEMI	Transradial (TRA)	NO		Emergency	DVD	LAD	2	None	No	No complications	Alive	CAG	Stable	Emergency CAG	Emergency PCI	STEMI	CAG with PCI	DVD	single Vessel	LAD			Single vessel disease	Transradial (TRA)	STEMI
Male		Others	DM	Yes	NO	13.4	0.8	Normal	Others		Stable	Elective PCI	Staged PCI	Transfemoral (TFA)	NO		Elective		LAD	1	None	No	No complications	Alive	PCI	Stable		Elective PCI	Stage PCI	PCI alone		single Vessel	LAD			Single vessel disease	Transfemoral (TFA)	Other
Male		Exertional chest pain	Hypertension,DM &IHD	Yes	NO	14.1	7	Moderate LV dysfunction	Others		Stable	Elective CAG-PCI	Staged PCI	Transfemoral (TFA)	NO		Elective	TVD	LCx & RCA	2	None	No	No complications	Alive	CAG	Stable	Elective CAG	Elective PCI	Stage PCI	CAG with PCI	TVD	7		LCX	RCA	Double vessel disease	Transfemoral (TFA)	Other
Male		Chest pain at rest	Hypertension & DM	NO	NO	13.4	1.1	Moderate LV dysfunction	ACS/STEMI	Class 2	in HF	Emergency CAG-PCI	STEMI	Transfemoral (TFA)	NO		Emergency	TVD	RCA	1	None	No	No complications	Alive	CAG	In HF	Emergency CAG	Emergency PCI	STEMI	CAG with PCI	TVD	3			RCA	Single vessel disease	Transfemoral (TFA)	STEMI
Male		Chest pain at rest	DM	NO	NO	12.6	0.9	Normal	CAD came with CAG from outside		Stable	Elective PCI	NSTEMI	Transfemoral (TFA)	NO		Elective		LCx	2	None	No	No complications	Alive	PCI	Stable		Elective PCI	NSTEMI	PCI alone		2		LCX		Single vessel disease	Transfemoral (TFA)	Other
Female		Presyncope/Syncope	Hypertension & DM	NO	NO	10.6	1.3	Normal	Advanced AVB		Advanced AVB	Emergency-CAG	Advanced AV block	Transfemoral (TFA)	NO		Emergency			1			Pseudoaneurysm	Passed away	CAG	Unstable	Emergency CAG		Others	CAG alone							Transfemoral (TFA)	Other
Male		Chest pain at rest	Hypertension & DM	NO	NO	13.7	0.9	Normal	ACS/STEMI	Class 1	Stable	Emergency CAG-PCI	STEMI	Transradial (TRA)	NO		Emergency	SVD	RCA	1	None	No	No complications	Alive	CAG	Stable	Emergency CAG	Emergency PCI	STEMI	CAG with PCI	SVD	3			RCA	Single vessel disease	Transradial (TRA)	STEMI
Female		Presyncope/Syncope	Hypertension	NO	NO	14	0.9	Normal	Advanced AVB		Stable	Elective CAG	Advanced AV block	Transfemoral (TFA)	NO		Elective	DVD					No complications	Alive	CAG	Stable	Elective CAG		Others	CAG alone	DVD						Transfemoral (TFA)	Other
Male		Exertional dyspnea	No risk factors	NO	NO			Severe LV dysfunction	Cardiomypathy/HF		Stable	Elective CAG	Cardiomyopathy/HF	Transradial (TRA)	NO		Elective	Normal epicardial Coronary Arteries					No complications	Alive	CAG	Stable	Elective CAG		Others	CAG alone	Normal epicardial coronary arteries						Transradial (TRA)	Other
Female		Exertional chest pain	Hypertension & DM	NO	NO	15	0.6	Normal	CCS		Stable	Elective CAG-PCI	CCS	Transfemoral (TFA)	NO		Elective	SVD	LAD	1	None	No	No complications	Alive	CAG	Stable	Elective CAG	Elective PCI	CCS	CAG with PCI	SVD	single Vessel	LAD			Single vessel disease	Transfemoral (TFA)	Other
Male		Chest pain at rest	DM	NO	NO	15	1.5	Moderate LV dysfunction	ACS/NSTEMI		in HF	Emergency CAG-PCI	STEMI	Transradial (TRA)	NO		Emergency	LM with TVD	LAD ,LCx & RCA	>=3	None	No	No complications	Alive	CAG	In HF	Emergency CAG	Emergency PCI	STEMI	CAG with PCI	LM with other vessel involvement	Triple vessel	LAD	LCX	RCA	Triple vessel disease	Transradial (TRA)	STEMI
Male		Chest pain at rest	DM	NO	NO	14	1.1	Normal	ACS/STEMI	Class 1	Stable	Emergency CAG-PCI	STEMI	Transfemoral (TFA)	NO		Emergency	TVD	RCA	1	None	No	No complications	Alive	CAG	Stable	Emergency CAG	Emergency PCI	STEMI	CAG with PCI	TVD	3			RCA	Single vessel disease	Transfemoral (TFA)	STEMI
Male		Chest pain at rest	Hypertension	NO	NO	14.3	0.7	Mild LV dysfunction	ACS/STEMI	Class 1	Stable	Emergency CAG-PCI	STEMI	Transfemoral (TFA)	NO		Emergency	SVD	LCx	1	None	No	No complications	Alive	CAG	Stable	Emergency CAG	Emergency PCI	STEMI	CAG with PCI	SVD	2		LCX		Single vessel disease	Transfemoral (TFA)	STEMI
Male		Chest pain at rest	Hypertension,DM &IHD	Yes	Yes	12	0.8	Moderate LV dysfunction	ACS/UA		Stable	Elective CAG-PCI	UA	Transfemoral (TFA)	NO		Elective	TVD with graft disease	LM with LAD	1	None	No	No complications	Alive	CAG	Stable	Elective CAG	Elective PCI	UA	CAG with PCI	Graft disease	LM				LM disease	Transfemoral (TFA)	Other
Male		Others	No risk factors	NO	NO			#NULL!	ACS/STEMI	Class 4	Post cardiac arrest	Emergency CAG-PCI	STEMI	Transfemoral (TFA)	NO		Emergency	LM with TVD	LM with LAD	1	None	No	No complications	Passed away	CAG	Unstable	Emergency CAG	Emergency PCI	STEMI	CAG with PCI	LM with other vessel involvement	LM				LM disease	Transfemoral (TFA)	STEMI
Male		Exertional chest pain	No risk factors	NO	NO	14	0.9	Normal	CCS		Stable	Elective CAG-PCI	CCS	Transradial (TRA)	NO		Elective	SVD	LAD	1	None	No	No complications	Alive	CAG	Stable	Elective CAG	Elective PCI	CCS	CAG with PCI	SVD	single Vessel	LAD			Single vessel disease	Transradial (TRA)	Other
Female		Exertional chest pain	No risk factors	NO	NO			Normal	CCS		Stable	Elective CAG	CCS	Transradial (TRA)	NO		Elective	Normal epicardial Coronary Arteries					No complications	Alive	CAG	Stable	Elective CAG		CCS	CAG alone	Normal epicardial coronary arteries						Transradial (TRA)	Other
Male		Dyspnea at rest	Hypertension,DM &IHD	Yes	NO	15.2	1.4	Mild LV dysfunction	ACS/NSTEMI		in HF	Emergency CAG-PCI	NSTEMI	Transradial (TRA)	NO		Emergency	SVD	LAD	1	None	No	No complications	Alive	CAG	In HF	Emergency CAG	Emergency PCI	NSTEMI	CAG with PCI	SVD	single Vessel	LAD			Single vessel disease	Transradial (TRA)	Other
Male		Exertional chest pain	Hypertension,DM &IHD	Yes	NO	8.3	0.8	Normal	CCS		Stable	Elective CAG-PCI	CCS	Transradial (TRA)	NO		Elective	SVD					No complications	Alive	CAG	Stable	Elective CAG	Elective PCI	CCS	CAG with PCI	SVD						Transradial (TRA)	Other
Male		Dyspnea at rest	No risk factors	NO	NO	8.8	0.9	Mild LV dysfunction	ACS/NSTEMI		in HF	Elective CAG-PCI	NSTEMI	Transradial (TRA)	R-TRA to L-TRA		Elective	TVD	LAD	1	None	No	No complications	Alive	CAG	In HF	Elective CAG	Elective PCI	NSTEMI	CAG with PCI	TVD	single Vessel	LAD			Single vessel disease	Transradial (TRA)	Other
Female		Chest pain at rest	Hypertension & DM	NO	NO	9.5	<1.2	Normal	ACS/NSTEMI		Stable	Elective CAG	NSTEMI	Transradial (TRA)	NO		Elective	TVD					No complications	Alive	CAG	Stable	Elective CAG		NSTEMI	CAG alone	TVD						Transradial (TRA)	Other
Female		Others	Hypertension,DM &IHD	NO	NO			Normal	ACS/NSTEMI		Stable	Elective PCI	NSTEMI	Transfemoral (TFA)	#NULL!		Elective		RCA	2	None	No	No complications	Alive	PCI	Stable		Elective PCI	NSTEMI	PCI alone		3			RCA	Single vessel disease	Transfemoral (TFA)	Other
Female		Dyspnea at rest	No risk factors	NO	NO	13.2	0.9	Normal	Others		in HF	Elective CAG	Others	Transfemoral (TFA)	NO		Elective	Minor Lesions					No complications	Alive	CAG	In HF	Elective CAG		Others	CAG alone	Minor lesions						Transfemoral (TFA)	Other
Male		Exertional chest pain	Hypertension & DM	NO	NO	14.9	0.9	Normal	CCS		Stable	Elective CAG-PCI	CCS	Transfemoral (TFA)	NO		Elective	DVD	LAD & LCx	2	None	No	No complications	Alive	CAG	Stable	Elective CAG	Elective PCI	CCS	CAG with PCI	DVD	DoubleVessel	LAD	LCX		Double vessel disease	Transfemoral (TFA)	Other
Female		Dyspnea at rest	Hypertension & DM	NO	NO	9.5	0.7	Normal	ACS/UA		in HF	Elective CAG-PCI	UA	Transradial (TRA)	NO		Elective	TVD	LAD	1	None	No	No complications	Alive	CAG	In HF	Elective CAG	Elective PCI	UA	CAG with PCI	TVD	single Vessel	LAD			Single vessel disease	Transradial (TRA)	Other
Female		Exertional chest pain	Hypertension & DM	NO	NO	12.9	0.5	Normal	CCS		Stable	Elective CAG-PCI	CCS	Transradial (TRA)	NO		Elective	SVD	LAD	1	None	No	No complications	Alive	CAG	Stable	Elective CAG	Elective PCI	CCS	CAG with PCI	SVD	single Vessel	LAD			Single vessel disease	Transradial (TRA)	Other
Male		Exertional chest pain	Hypertension & DM	NO	NO	9.9	0.8	Normal	CCS		Stable	Elective CAG-PCI	CCS	Transradial (TRA)	NO		Elective	DVD	LAD	1	None	No	No complications	Alive	CAG	Stable	Elective CAG	Elective PCI	CCS	CAG with PCI	DVD	single Vessel	LAD			Single vessel disease	Transradial (TRA)	Other
Male		Chest pain at rest	Hypertension & DM	NO	NO	15.1	0.7	Normal	ACS/STEMI	Class 1	Stable	Emergency CAG-PCI	STEMI	Transfemoral (TFA)	NO		Emergency	TVD	LAD	1	None	No	No complications	Alive	CAG	Stable	Emergency CAG	Emergency PCI	STEMI	CAG with PCI	TVD	single Vessel	LAD			Single vessel disease	Transfemoral (TFA)	STEMI
Male		Exertional dyspnea	No risk factors	NO	NO	13.7	<1.2	Normal	CCS		Stable	Elective CAG	CCS	Transradial (TRA)	NO		Elective	LM with DVD					No complications	Alive	CAG	Stable	Elective CAG		CCS	CAG alone	LM with other vessel involvement						Transradial (TRA)	Other
Male		Chest pain at rest	Hypertension & DM	NO	NO	13.4	0.9	Moderate LV dysfunction	ACS/STEMI	Class 4	Cardiogenic shock	Emergency CAG-PCI	STEMI	Transfemoral (TFA)	NO		Emergency	TVD	LAD	1	IABP	No	No complications	Alive	CAG	Unstable	Emergency CAG	Emergency PCI	STEMI	CAG with PCI	TVD	single Vessel				Single vessel disease	Transfemoral (TFA)	STEMI
Female		Dyspnea at rest	Hypertension & DM	NO	NO	11.2		Normal	ACS/NSTEMI		Stable	Elective CAG	NSTEMI	Transradial (TRA)	NO		Elective	TVD					No complications	Alive	CAG	Stable	Elective CAG		NSTEMI	CAG alone	TVD						Transradial (TRA)	Other
Male		Exertional chest pain	Hypertension	NO	NO	11.8	3.3	Normal	CCS		Stable	Elective CAG	CCS	Transfemoral (TFA)	NO		Elective	Minor Lesions					No complications	Alive	CAG	Stable	Elective CAG		CCS	CAG alone	Minor lesions						Transfemoral (TFA)	Other
Female		Exertional chest pain	Hypertension & DM	NO	NO	12.6	0.5	Normal	CCS		Stable	Elective CAG-PCI	CCS	Transradial (TRA)	NO		Elective	DVD	LAD	1	None	No	No complications	Alive	CAG	Stable	Elective CAG	Elective PCI	CCS	CAG with PCI	DVD	single Vessel	LAD			Single vessel disease	Transradial (TRA)	Other
Female		Chest pain at rest	Hypertension & DM	NO	NO	10	1.2	Normal	CCS		Stable	Elective CAG	CCS	Transfemoral (TFA)	NO		Elective	Minor Lesions					No complications	Alive	CAG	Stable	Elective CAG		CCS	CAG alone	Minor lesions						Transfemoral (TFA)	Other
Male		Chest pain at rest	DM	NO	NO	15.7	0.8	Normal	ACS/NSTEMI		Stable	Emergency-CAG	NSTEMI	Transfemoral (TFA)	NO		Emergency	Minor Lesions					No complications	Alive	CAG	Stable	Emergency CAG		NSTEMI	CAG alone	Minor lesions						Transfemoral (TFA)	Other
Male		Chest pain at rest	Hypertension	NO	NO	17.1	0.8	Mild LV dysfunction	ACS/NSTEMI		Stable	Elective CAG-PCI	NSTEMI	Transfemoral (TFA)	NO		Elective	SVD	LAD	1	None	No	No complications	Alive	CAG	Stable	Elective CAG	Elective PCI	NSTEMI	CAG with PCI	SVD	single Vessel	LAD			Single vessel disease	Transfemoral (TFA)	Other
Male		Chest pain at rest	DM	NO	NO	13.5	0.9	Normal	CAD came with CAG from outside		Stable	Elective CAG-PCI	UA	Transfemoral (TFA)	NO		Elective	DVD	LAD & RCA	2	None	No	No complications	Alive	CAG	Stable	Elective CAG	Elective PCI	UA	CAG with PCI	DVD	6	LAD		RCA	Double vessel disease	Transfemoral (TFA)	Other
Male		Dyspnea at rest	Hypertension & DM	NO	NO	12.2	1.3	Mild LV dysfunction	ACS/NSTEMI		in HF	Elective CAG	NSTEMI	Transradial (TRA)	NO		Elective	TVD					No complications	Alive	CAG	In HF	Elective CAG		NSTEMI	CAG alone	TVD						Transradial (TRA)	Other
Male		Dyspnea at rest	Hypertension,DM &IHD	NO	NO	12.2	1.3	Mild LV dysfunction	ACS/NSTEMI		in HF	Elective PCI	NSTEMI	Transfemoral (TFA)	NO		Elective		LCx & RCA	2	None	No	No complications	Alive	PCI	In HF		Elective PCI	NSTEMI	PCI alone		7		LCX	RCA	Double vessel disease	Transfemoral (TFA)	Other
Male		Chest pain at rest	DM	NO	NO	16.9	0.9	Mild LV dysfunction	ACS/STEMI	Class 1	Stable	Emergency CAG-PCI	STEMI	Transradial (TRA)	NO		Elective	TVD	LAD	1	None	No	No complications	Alive	CAG	Stable	Emergency CAG	Emergency PCI	STEMI	CAG with PCI	TVD	single Vessel	LAD			Single vessel disease	Transradial (TRA)	STEMI
Female		Chest pain at rest	DM	NO	NO				ACS/STEMI	Class 4	Post cardiac arrest	Emergency CAG-PCI	STEMI	Transfemoral (TFA)	NO		Emergency	SVD	LAD	1	None	No	No complications	Passed away	CAG	Unstable	Emergency CAG	Emergency PCI	STEMI	CAG with PCI	SVD	single Vessel	LAD			Single vessel disease	Transfemoral (TFA)	STEMI
Male		Exertional chest pain	Hypertension & DM	Yes	NO	13.7	0.9	Normal	ACS/UA		Stable	Elective CAG	UA	Transradial (TRA)	NO		Elective	LM with TVD					No complications	Alive	CAG	Stable	Elective CAG		UA	CAG alone	LM with other vessel involvement						Transradial (TRA)	Other
Male		Exertional chest pain	DM	NO	NO	15.5	0.9	Normal	ACS/UA		Stable	Elective CAG-PCI	UA	Transradial (TRA)	NO		Elective	DVD	LAD & LCx	2	None	No	No complications	Alive	CAG	Stable	Elective CAG	Elective PCI	UA	CAG with PCI	DVD	DoubleVessel	LAD	LCX		Double vessel disease	Transradial (TRA)	Other
Male		Chest pain at rest	No risk factors	NO	NO			Normal	ACS/UA		Stable	Elective CAG	UA	Transradial (TRA)	NO		Elective	Normal epicardial Coronary Arteries					No complications	Alive	CAG	Stable	Elective CAG		UA	CAG alone	Normal epicardial coronary arteries						Transradial (TRA)	Other
Male		Chest pain at rest	Hypertension	NO	NO	10	1.2	Moderate LV dysfunction	ACS/STEMI	Class 4	Cardiogenic shock	Emergency CAG-PCI	STEMI	Transfemoral (TFA)	NO		Emergency	DVD	LAD	1	IABP	No	No complications	Alive	CAG	Unstable	Emergency CAG	Emergency PCI	STEMI	CAG with PCI	DVD	single Vessel	LAD			Single vessel disease	Transfemoral (TFA)	STEMI
Male		Exertional dyspnea	Hypertension & DM	NO	NO	11.1	<1.2	Normal	ACS/UA		Stable	Elective CAG-PCI	UA	Transfemoral (TFA)	R-TRA to R-Transfemoral	Radial Artery Spasm	Elective	SVD	RCA	1	None	No	No complications	Alive	CAG	Stable	Elective CAG	Elective PCI	UA	CAG with PCI	SVD	3			RCA	Single vessel disease	Transfemoral (TFA)	Other
Male		Dyspnea at rest	Hypertension & DM	NO	NO	14.8	0.9	Severe LV dysfunction	ACS/NSTEMI		Cardiogenic shock	Emergency CAG-PCI	NSTEMI	Transfemoral (TFA)	NO		Emergency	TVD	LAD & LCx	2	Impella	No	No complications	Alive	CAG	Unstable	Emergency CAG	Emergency PCI	NSTEMI	CAG with PCI	TVD	DoubleVessel	LAD	LCX		Double vessel disease	Transfemoral (TFA)	Other
Male		Exertional chest pain	Hypertension & DM	NO	NO	13.3	0.8	Normal	ACS/UA		Stable	Elective CAG-PCI	UA	Transfemoral (TFA)	NO		Elective	SVD	LAD	1	None	No	No complications	Alive	CAG	Stable	Elective CAG	Elective PCI	UA	CAG with PCI	SVD	single Vessel	LAD			Single vessel disease	Transfemoral (TFA)	Other
Male		Exertional chest pain	Hypertension	NO	NO	15.4	0.7	Normal	CCS		Stable	Elective CAG	CCS	Transradial (TRA)	NO		Elective	Normal epicardial Coronary Arteries					No complications	Alive	CAG	Stable	Elective CAG		CCS	CAG alone	Normal epicardial coronary arteries						Transradial (TRA)	Other
Male		Exertional chest pain	Hypertension,DM &IHD	NO	NO	14.8	0.8	Normal	ACS/UA		Stable	Elective CAG-PCI	UA	Transfemoral (TFA)	NO		Elective	TVD	RCA	2	None	No	No complications	Alive	CAG	Stable	Elective CAG	Elective PCI	UA	CAG with PCI	TVD	3			RCA	Single vessel disease	Transfemoral (TFA)	Other
Male		Chest pain at rest	No risk factors	NO	NO	17.3	1.3	Mild LV dysfunction	ACS/STEMI	Class 1	Stable	Emergency-CAG	STEMI	Transfemoral (TFA)	NO		Emergency	DVD					No complications	Alive	CAG	Stable	Emergency CAG		STEMI	CAG alone	DVD						Transfemoral (TFA)	STEMI
Male		Chest pain at rest	No risk factors	NO	NO	12.1	0.8	Normal	ACS/STEMI	Class 1	Stable	Emergency CAG-PCI	STEMI	Transfemoral (TFA)	NO		Emergency	TVD	LAD ,LCx & RCA	>=3	None	No	No complications	Alive	CAG	Stable	Emergency CAG	Emergency PCI	STEMI	CAG with PCI	TVD	Triple vessel	LAD	LCX	RCA	Triple vessel disease	Transfemoral (TFA)	STEMI
Male		Exertional dyspnea	No risk factors	NO	NO	17	<1.2	Severe LV dysfunction	Cardiomypathy/HF		Stable	Elective CAG	Cardiomyopathy/HF	Transradial (TRA)	NO		Elective	Normal epicardial Coronary Arteries					No complications	Alive	CAG	Stable	Elective CAG		Others	CAG alone	Normal epicardial coronary arteries						Transradial (TRA)	Other
Male		Dyspnea at rest	No risk factors	NO	NO	12.6	0.9	Normal	Others		Stable	Elective CAG	Others	Transfemoral (TFA)	NO		Elective	Minor Lesions					No complications	Alive	CAG	Stable	Elective CAG		Others	CAG alone	Minor lesions						Transfemoral (TFA)	Other
Male		Chest pain at rest	Hypertension,DM &IHD	NO	NO	15.6	1.5	Mild LV dysfunction	ACS/NSTEMI		Stable	Elective PCI	NSTEMI	Transfemoral (TFA)	NO		Elective		LAD & LCx	2	None	No	No complications	Alive	PCI	Stable		Elective PCI	NSTEMI	PCI alone		DoubleVessel	LAD	LCX		Double vessel disease	Transfemoral (TFA)	Other
Male		Exertional chest pain	Hypertension	NO	NO	12.2	<1.2	Normal	ACS/UA		Stable	Elective CAG	UA	Transfemoral (TFA)	NO		Elective	DVD					No complications	Alive	CAG	Stable	Elective CAG		UA	CAG alone	DVD						Transfemoral (TFA)	Other
Male		Exertional chest pain	Hypertension	NO	NO	12	<1.2	Normal	ACS/UA		Stable	Elective PCI	UA	Transfemoral (TFA)	NO		Elective		LAD & RCA	2	None	No	No complications	Alive	PCI	Stable		Elective PCI	UA	PCI alone		6	LAD		RCA	Double vessel disease	Transfemoral (TFA)	Other
Male		Chest pain at rest	Hypertension & DM	NO	NO	10.1	1.2	Normal	ACS/UA		Stable	Elective CAG	UA	Transradial (TRA)	NO		Elective	TVD					No complications	Alive	CAG	Stable	Elective CAG		UA	CAG alone	TVD						Transradial (TRA)	Other
Male		Chest pain at rest	Hypertension & DM	NO	NO	10.1	1.2	Normal	ACS/UA		Stable	Elective PCI	UA	Transfemoral (TFA)	NO		Elective		LAD & RCA	2	None	Rotational A	No complications	Alive	PCI	Stable		Elective PCI	UA	PCI alone		6	LAD		RCA	Double vessel disease	Transfemoral (TFA)	Other
Male		Chest pain at rest	Hypertension	Yes	NO	16.4	1.1	Moderate LV dysfunction	ACS/UA		Stable	Elective CAG-PCI	UA	Transfemoral (TFA)	NO		Elective	SVD	RCA	1	None	No	No complications	Alive	CAG	Stable	Elective CAG	Elective PCI	UA	CAG with PCI	SVD	3			RCA	Single vessel disease	Transfemoral (TFA)	Other
Male		Exertional dyspnea	Hypertension & DM	NO	NO	14.2	1.3	Normal	CCS		Stable	Elective CAG-PCI	CCS	Transfemoral (TFA)	NO		Elective	TVD	LAD & RCA	2	None	No	No complications	Alive	CAG	Stable	Elective CAG	Elective PCI	CCS	CAG with PCI	TVD	6	LAD		RCA	Double vessel disease	Transfemoral (TFA)	Other
Male		Chest pain at rest	No risk factors	NO	NO	16.6	<1.2	Moderate LV dysfunction	ACS/STEMI	Class 1	Stable	Emergency CAG-PCI	STEMI	Transradial (TRA)	NO		Emergency	SVD	LAD	1	None	No	No complications	Alive	CAG	Stable	Emergency CAG	Emergency PCI	STEMI	CAG with PCI	SVD	single Vessel	LAD			Single vessel disease	Transradial (TRA)	STEMI
Male		Chest pain at rest	No risk factors	NO	NO	13.3	0.8	Normal	CCS		Stable	Elective CAG-PCI	CCS	Transradial (TRA)	NO		Elective	DVD	Major OM	1	None	No	No complications	Alive	CAG	Stable	Elective CAG	Elective PCI	CCS	CAG with PCI	DVD	12			Major OM	Single vessel disease	Transradial (TRA)	Other
Male		Exertional chest pain	No risk factors	NO	NO			Normal	CCS		Stable	Elective CAG	CCS	Transradial (TRA)	NO		Elective	Normal epicardial Coronary Arteries					No complications	Alive	CAG	Stable	Elective CAG		CCS	CAG alone	Normal epicardial coronary arteries						Transradial (TRA)	Other
Male		Chest pain at rest	DM	NO	NO	14.9	1.1	Normal	ACS/UA		Stable	Elective CAG-PCI	UA	Transradial (TRA)	NO		Elective	SVD	LAD	1	None	No	No complications	Alive	CAG	Stable	Elective CAG	Elective PCI	UA	CAG with PCI	SVD	single Vessel	LAD			Single vessel disease	Transradial (TRA)	Other
Male		Dyspnea at rest	Hypertension,DM &IHD	Yes	NO	9.1	5.4	Mild LV dysfunction	ACS/NSTEMI		in HF	Elective CAG-PCI	NSTEMI	Transfemoral (TFA)	NO		Elective	DVD	LAD & LCx	2	None	No	No complications	Alive	CAG	In HF	Elective CAG	Elective PCI	NSTEMI	CAG with PCI	DVD	DoubleVessel	LAD	LCX		Double vessel disease	Transfemoral (TFA)	Other
Male		Dyspnea at rest	Hypertension,DM &IHD	Yes	NO	17	0.8	Mild LV dysfunction	ACS/NSTEMI		Stable	Elective CAG-PCI	NSTEMI	Transradial (TRA)	NO		Elective	SVD	LCx	1	None	No	No complications	Alive	CAG	Stable	Elective CAG	Elective PCI	NSTEMI	CAG with PCI	SVD	2		LCX		Single vessel disease	Transradial (TRA)	Other
Male		Chest pain at rest	No risk factors	NO	NO	12.1	<1.2	Normal	ACS/STEMI	Class 1	Stable	Emergency CAG-PCI	STEMI	Transradial (TRA)	NO		Emergency	DVD	RCA	1	None	No	No complications	Alive	CAG	Stable	Emergency CAG	Emergency PCI	STEMI	CAG with PCI	DVD	3			RCA	Single vessel disease	Transradial (TRA)	STEMI
Male		Exertional chest pain	Hypertension & DM	NO	NO			Normal	CCS		Stable	Elective CAG	CCS	Transradial (TRA)	NO		Elective	SVD					No complications	Alive	CAG	Stable	Elective CAG		CCS	CAG alone	SVD						Transradial (TRA)	Other
Male		Dyspnea at rest	No risk factors	NO	NO	12.7	0.9	Severe LV dysfunction	Cardiomypathy/HF		Stable	Elective CAG	Cardiomyopathy/HF	Transradial (TRA)	NO		Elective	Normal epicardial Coronary Arteries					No complications	Alive	CAG	Stable	Elective CAG		Others	CAG alone	Normal epicardial coronary arteries						Transradial (TRA)	Other
Female		Chest pain at rest	Hypertension & DM	NO	NO	12.8	0.8	Normal	ACS/UA		Stable	Elective CAG	UA	Transradial (TRA)	NO		Elective	Normal epicardial Coronary Arteries					No complications	Alive	CAG	Stable	Elective CAG		UA	CAG alone	Normal epicardial coronary arteries						Transradial (TRA)	Other
Female		Chest pain at rest	Hypertension	NO	NO	12.6	0.7	Normal	ACS/UA		Stable	Elective CAG	UA	Transradial (TRA)	NO		Elective	DVD					No complications	Alive	CAG	Stable	Elective CAG		UA	CAG alone	DVD						Transradial (TRA)	Other
Female		Chest pain at rest	Hypertension	NO	NO	12.8	0.7	Normal	ACS/UA		Stable	Elective PCI	UA	Transfemoral (TFA)	NO		Elective		LAD & RCA	2	None	Orbital A	No complications	Alive	PCI	Stable		Elective PCI	UA	PCI alone		6	LAD		RCA	Double vessel disease	Transfemoral (TFA)	Other
Male		Exertional dyspnea	Hypertension,DM &IHD	Yes	NO	11.7	1.7	Moderate LV dysfunction	CCS		Stable	Elective CAG-PCI	CCS	Transfemoral (TFA)	NO		Elective	SVD	Major OM	1	None	No	No complications	Alive	CAG	Stable	Elective CAG	Elective PCI	CCS	CAG with PCI	SVD	12			Major OM	Single vessel disease	Transfemoral (TFA)	Other
Female		Exertional dyspnea	No risk factors	NO	NO	9.9	<1.2	Severe LV dysfunction	Cardiomypathy/HF		Stable	Elective CAG	Cardiomyopathy/HF	Transradial (TRA)	NO		Elective	Normal epicardial Coronary Arteries					No complications	Alive	CAG	Stable	Elective CAG		Others	CAG alone	Normal epicardial coronary arteries						Transradial (TRA)	Other
Female		Exertional chest pain	No risk factors	NO	NO			Normal	ACS/UA		Stable	Elective CAG	UA	Transradial (TRA)	NO		Elective	Normal epicardial Coronary Arteries					No complications	Alive	CAG	Stable	Elective CAG		UA	CAG alone	Normal epicardial coronary arteries						Transradial (TRA)	Other
Female		Dyspnea at rest	Hypertension & DM	NO	NO	13.2	0.8	Normal	ACS/NSTEMI		in HF	Elective CAG-PCI	NSTEMI	Transfemoral (TFA)	NO		Elective	LM with TVD	LCx & RCA	2	None	No	No complications	Alive	CAG	In HF	Elective CAG	Elective PCI	NSTEMI	CAG with PCI	LM with other vessel involvement	7		LCX	RCA	Double vessel disease	Transfemoral (TFA)	Other
Male		Chest pain at rest	Hypertension,DM &IHD	Yes	Yes	14.1	1.3	Mild LV dysfunction	ACS/NSTEMI		in HF	Elective CAG-PCI	NSTEMI	Transfemoral (TFA)	NO		Elective	TVD with graft disease	LM with LAD	1	None	No	No complications	Alive	CAG	In HF	Elective CAG	Elective PCI	NSTEMI	CAG with PCI	Graft disease	LM				LM disease	Transfemoral (TFA)	Other
Male		Dyspnea at rest	Hypertension,DM &IHD	Yes	NO	15.2	0.9	Moderate LV dysfunction	ACS/NSTEMI		in HF	Elective CAG-PCI	NSTEMI	Transradial (TRA)	NO		Elective	DVD	RCA	1	None	No	No complications	Alive	CAG	In HF	Elective CAG	Elective PCI	NSTEMI	CAG with PCI	DVD	3			RCA	Single vessel disease	Transradial (TRA)	Other
Male		Presyncope/Syncope	Hypertension,DM &IHD	Yes	NO	15.9	0.9	Moderate LV dysfunction	ACS/STEMI	Class 4	Cardiogenic shock	Emergency CAG-PCI	STEMI	Transfemoral (TFA)	NO		Emergency	SVD	LAD	1	None	No	No complications	Alive	CAG	Unstable	Emergency CAG	Emergency PCI	STEMI	CAG with PCI	SVD	single Vessel	LAD			Single vessel disease	Transfemoral (TFA)	STEMI
Male		Exertional dyspnea	Hypertension	NO	NO	14.6	0.9	Normal	CCS		Stable	Elective CAG	CCS	Transradial (TRA)	NO		Elective	Normal epicardial Coronary Arteries					No complications	Alive	CAG	Stable	Elective CAG		CCS	CAG alone	Normal epicardial coronary arteries						Transradial (TRA)	Other
Male		Dyspnea at rest	DM	NO	NO	11.7	<1.2	Normal	ACS/NSTEMI		in HF	Elective CAG	NSTEMI	Transradial (TRA)	NO		Elective	DVD					No complications	Alive	CAG	In HF	Elective CAG		NSTEMI	CAG alone	DVD						Transradial (TRA)	Other
Female		Exertional dyspnea	Hypertension & DM	NO	NO	13	0.9	Normal	ACS/NSTEMI		in HF	Elective CAG	NSTEMI	Transradial (TRA)	NO		Elective	SVD					No complications	Alive	CAG	In HF	Elective CAG		NSTEMI	CAG alone	SVD						Transradial (TRA)	Other
Female		Exertional dyspnea	Hypertension & DM	NO	NO	13	0.9	Normal	ACS/NSTEMI		in HF	Elective PCI	NSTEMI	Transfemoral (TFA)	NO		Elective		LAD	1	None	No	No complications	Alive	PCI	In HF	#NULL!	Elective PCI	NSTEMI	PCI alone		single Vessel	LAD			Single vessel disease	Transfemoral (TFA)	Other
Male		Chest pain at rest	DM	NO	NO	15.2	0.9	Normal	ACS/NSTEMI		Stable	Elective CAG-PCI	NSTEMI	Transradial (TRA)	NO		Elective	SVD	LAD	1	None	No	No complications	Alive	CAG	Stable	Elective CAG	Elective PCI	NSTEMI	CAG with PCI	SVD	single Vessel	LAD			Single vessel disease	Transradial (TRA)	Other
Female		Chest pain at rest	No risk factors	NO	NO	12.9	0.8	Normal	ACS/UA		Stable	Elective CAG	UA	Transradial (TRA)	NO		Elective	Minor Lesions					No complications	Alive	CAG	Stable	Elective CAG		UA	CAG alone	Minor lesions						Transradial (TRA)	Other
Male		Exertional dyspnea	No risk factors	NO	NO	13.8	0.7	Normal	CCS		Stable	Elective CAG-PCI	CCS	Transradial (TRA)	NO		Elective	DVD	LAD & LCx	2	None	No	No complications	Alive	CAG	Stable	Elective CAG	Elective PCI	CCS	CAG with PCI	DVD	DoubleVessel	LAD	LCX		Double vessel disease	Transradial (TRA)	Other
Male		Exertional dyspnea	Hypertension,DM &IHD	Yes	NO	14	1.2	Normal	CCS		Stable	Elective CAG-PCI	CCS	Transfemoral (TFA)	NO		Elective	TVD	LAD ,LCx & RCA	>=3	None	No	No complications	Alive	CAG	Stable	Elective CAG	Elective PCI	CCS	CAG with PCI	TVD	Triple vessel	LAD	LCX	RCA	Triple vessel disease	Transfemoral (TFA)	Other
Male		Exertional chest pain	Hypertension & DM	NO	NO	14.8	0.9	Normal	CCS		Stable	Elective CAG-PCI	CCS	Transfemoral (TFA)	NO		Elective	TVD	LAD ,LCx & RCA	>=3	None	No	No complications	Alive	CAG	Stable	Elective CAG	Elective PCI	CCS	CAG with PCI	TVD	Triple vessel	LAD	LCX	RCA	Triple vessel disease	Transfemoral (TFA)	Other
Female		Exertional dyspnea	Hypertension	NO	NO	8.5	1.3	Mild LV dysfunction	ACS/UA		Stable	Elective CAG-PCI	UA	Transradial (TRA)	NO		Elective	DVD	LAD & RCA	2	None	Rotational A	No complications	Alive	CAG	Stable	Elective CAG	Elective PCI	UA	CAG with PCI	DVD	6	LAD		RCA	Double vessel disease	Transradial (TRA)	Other
