# Supplementary material for: Initial arterial access used and associated factors in coronary procedures: A retrospective study from a tertiary indian center
Source: PLoS One. 2026 Mar 18;21(3):e0344998. doi: 10.1371/journal.pone.0344998 (PMC12998806; doi:10.1371/journal.pone.0344998)
Supplement: S2 File — (XLSX) [file pone.0344998.s002.xlsx]

## Sheet: Sheet1
Variable	Codes
Sex	1 = Male; 2 = Female
Clinical_Presentation	1 = Chest pain at rest; 2 = Unstable Angina; 3 = NSTEMI; 4 = STEMI		2=Exertional dyspnea		3=Presyncope/Syncope 4=dyspnea at rest,5=Exertional chest pain,6=No complaints 7=Preopevaluation,8=Others
Risk factors1=No risk factors 2=			Hypertension 3=DM,4=Family history of coronary artery disease,5=Dyslipidemia,6=History of IHD.7=Hypertension and DM,8=Hypertension,DM and IHD,10=DM and IHD ,11=Hypertension and dyslipidema
History of PCI 1=NO, 2=Yes
History of CABG 1=No,2=Yes
Hemoglobin preprocedure
Serum creatinine preprocedure
LVEF_Category	1 = Normal (≥50%); 2 = Mild (41–49%); 3 = Moderate (31–40%); 4 = Severe (≤30%)
Diagnosis at presentation 1=ACS/STEMI,2=ACS/NSTEMI,3=ACS/UA,4=CCS,5=Cardimopathy/HF,6=Others,7=CAD came with CAG from outside Hospital for PCI,8=Advanced AV block
Killip Class 1=class I,2=Classs 2,3=Class 3,4=Class 4
Patient condition during procedure 1=Stable 2=In HF,3=Cardiogenic shock with pulmonary edema
Indication for the procedure 1=UA,2=NSTEMI ,3=STEMI,4=CCS,5=Staged PCI,6=Cardiomyopathy/HF,7=Advanced AVB 8=Others
Timing of the procedure,1=Emergency CAG,2=Emergency CAG-PCI,3=Elective CAG 4=Elective CAG-PCI,5=Elective PCI
Access_Site	0 = Femoral; 1 = Radial
Access_Site cross over 1=R-TRA to R-TFA,2=R-TRA to L -TRA,3=No crossover
Reason for Crossover 1=Radial artery spasm,2=Unable to engage coronary artery
CAG findings 1=Normal epicardial coronary arteries,2=Minor lesions,3=Single vessel Ds (SVD),4=DVD,5=Triple vessel Ds 6=LM (left main) with SVD,7=LM with DVD,8=LM with TVD,9=graft disease
Treated Vessel,1=LAD,2=LCx=3=RCA 4=LM with LAD 5=LAD and LCX,6=LAD and RCA,7=LCx and RCA,8=graft vessel,9=LM with LCx,10=LM with LAD and LCx,11=LAD,LCx&RCA ,12=branch vessel (OM,)
Number of lesions treated ,1=1,2=2,3>=3
Use of mechanical circulartory support device 1,None,2=IABP,3=Impella,4=Ecmo
Use of Atherectomy Device 1=None,2=Rota,3=Orbital A,4=IVL
Local complications 1=No complications 2=Minor Haematoma,3=Major Haematoma,4=retroperitoneal Haematoma,5=AV Fistula,6=Pseduoaneurysm
Inhospital patient outcome 1=Alive 2=dead
Trasnsformed Variables
Procedure_Type Recode ,6=CAG,7=PCI
Patient condition recoded ,1=Stable ,2=In HF,3=Unstable/Shock
CAG tming ,1=Emergency CAG,2=Elective CAG
PCI timing ,1=Emergency PCI,2=Elective PCI
Indication_for_Analysis1,=UA,2=NSTEMI 3=STEMI,4=CCS,5=Staged PCI,8=Others
Procedure_Classification ,1=CAG alone ,2=CAG with PCI,3=PCI alone
CAG Result, 1=Normal epicardial coronary arteries,2=Minor lesions ,3=SVD,4=DVD,5=TVD,6=LM with other vessel involvement 9=Graft disease
Number of Vessels treated ,1=Single vessel/SVD,4=LM(left main),5=DVD(Double Vessel Disease),11=TVD (Triple Vessel Disease
Treated LAD,1=LAD
Treated LCX,2=LCx
Treated RCA and others, 3=RCA,8=Graft, 12=Major OM
Regrouping of treated vessels ,1=LAD,2=LCx,3=RCA,4=LM,5=Graft 6=Branch
Number of treated Vessels Recoded ,1=Single vessel,4=LM,5=Double vessel,11=Triple Vessel
Access site recoded,0=Transradial access(TRA),1=Transfemoral(TFA)
STEMI,3=STEMI,8=Others
